# Supplementary material for: Depth-dependent variability of biological nitrogen fixation and diazotrophic communities in mangrove sediments
Source: Microbiome. 2021 Oct 27;9:212. doi: 10.1186/s40168-021-01164-0 (PMC8549172; doi:10.1186/s40168-021-01164-0)
Supplement: Supplementary file 4 — Additional file 3: Supplementary Data 1: Assembly statistics. The completeness, contamination and classification of 67 draft metagenome-assembled genomes. [file 40168_2021_1164_MOESM4_ESM.xlsx]

## Sheet: Sheet1
Bin	Completeness/%	Contamination/%	Classification
M1.bin.7	76.89	0.84	d__Bacteria; p__Proteobacteria; c__Deltaproteobacteria
M1.bin.11	91.8	3.03	d__Bacteria; p__Proteobacteria; c__Gammaproteobacteria
M1.bin.12	94.96	3.6	d__Bacteria; p__Proteobacteria; c__Betaproteobacteria; o__Burkholderiales; f__Burkholderiaceae
M1.bin.15	82.27	3.82	d__Bacteria; p__Chloroflexi; c__Anaerolineae; o__Anaerolineales
M1.bin.19	92.52	1.25	d__Bacteria; p__Proteobacteria; c__Acidithiobacillia; o__Acidithiobacillales;f__Acidiferrobacteraceae
M1.bin.21	76.68	0.84	d__Bacteria; p__Proteobacteria; c__Deltaproteobacteria
M1.bin.22	85.96	4.7	d__Bacteria; p__Chloroflexi; c__Anaerolineae
M1.bin.24	85.86	2.91	d__Bacteria; p__Proteobacteria; c__Betaproteobacteria; o__Burkholderiales; f__Comamonadaceae
M1.bin.28	96.34	4.71	d__Bacteria; p__Proteobacteria; c__Betaproteobacteria; o__Burkholderiales; f__Comamonadaceae
M1.bin.33	60.91	1.28	d__Bacteria; p__Actinobacteria; c__Acidimicrobiia
M1.bin.44	85.92	0.97	d__Archaea; p__Thaumarchaeota
M1.bin.49	51.52	0.64	d__Bacteria; p__Chloroflexi; c__Anaerolineae; o__Anaerolineales
M1.bin.51	53.17	2.73	d__Bacteria; p__Chloroflexi; c__Ardenticatenia
M1.bin.53	69.72	0.15	d__Bacteria; p__Candidatus Fraserbacteria
M1.bin.55	57.25	3.88	d__Bacteria;p__Proteobacteria;c__Gammaproteobacteria
M1.bin.57	97.8	4.5	d__Bacteria; p__Gemmatimonadetes
M1.bin.59	90	1.92	d__Bacteria; p__Nitrospirae; c__Nitrospira; o__Nitrospirales; f__Nitrospiraceae
M1.bin.62	81.36	4.55	d__Bacteria; p__Chloroflexi; c__Anaerolineae; o__Anaerolineales
M1.bin.63	86.36	0.18	d__Bacteria; p__Chloroflexi; c__Anaerolineae; o__Anaerolineales
M1.bin.66	97.11	1.41	d__Bacteria; p__Proteobacteria; c__Betaproteobacteria
M2.bin.3	67.59	7.43	d__Bacteria; p__Chloroflexi; c__Dehalococcoidia
M2.bin.7	94.16	2.25	d__Bacteria; p__Proteobacteria; c__Epsilonproteobacteria; o__Campylobacterales; f__Sulfurovaceae; g__Sulfurovum
M2.bin.14	57.37	0	d__Bacteria; p__Proteobacteria; c__Deltaproteobacteria
M2.bin.16	63.62	3.85	d__Bacteria; p__Acidobacteria
M2.bin.20	71.35	0.26	d__Bacteria; p__Chloroflexi; c__Dehalococcoidia; o__Dehalococcoidales
M2.bin.25	71.67	4.27	d__Bacteria; p__Chloroflexi; c__Anaerolineae; o__Anaerolineales
M2.bin.27	89.03	5.16	d__Bacteria; p__Proteobacteria; c__Deltaproteobacteria
M2.bin.29	94.97	2.06	d__Bacteria;p__Proteobacteria;c__Gammaproteobacteria;o__Acidiferrobacterales;f__Acidiferrobacteraceae
M2.bin.33	94.72	0	d__Bacteria; p__Chloroflexi; c__Dehalococcoidia
M2.bin.35	75.45	6.24	d__Bacteria; p__Chloroflexi; c__Anaerolineae
M2.bin.39	53.28	0.61	d__Bacteria; p__Chloroflexi
M2.bin.44	52.01	1.97	d__Bacteria; p__Nitrospirae; c__Nitrospira
M2.bin.46	57.66	6.14	d__Bacteria;p__Proteobacteria;c__Deltaproteobacteria;o__Desulfuromonadales;f__Geobacteraceae
M2.bin.47	51.78	3.51	d__Bacteria; p__Proteobacteria; c__Deltaproteobacteria
M2.bin.55	90.76	0	d__Bacteria; p__Chloroflexi
M2.bin.59	90.83	7.64	d__Bacteria; p__Chloroflexi; c__Anaerolineae; o__Anaerolineales
M2.bin.69	66.36	1.83	d__Bacteria;p__Planctomycetes;c__Phycisphaerae;o__Sedimentisphaerales
M2.bin.71	94.08	2.1	d__Archaea; p__Candidatus Bathyarchaeota
M2.bin.80	53.09	1.1	d__Bacteria; p__Chloroflexi; c__Dehalococcoidia
M3.bin.2	93.75	4.23	d__Bacteria;p__Nitrospinota;c__Nitrospinia;o__Nitrospinales;f__Nitrospinaceae
M3.bin.5	96.64	1.26	d__Bacteria; p__Proteobacteria; c__Deltaproteobacteria
M3.bin.8	70.55	3.02	d__Bacteria; p__Candidatus Aminicenantes
M3.bin.9	61.55	3.45	d__Bacteria;p__Proteobacteria;c__Gammaproteobacteria
M3.bin.11	94.23	2.93	d__Bacteria; p__Proteobacteria; c__Betaproteobacteria; o__Burkholderiales; f__Comamonadaceae
M3.bin.13	55.58	6.48	d__Bacteria;p__Chloroflexota;c__Dehalococcoidia
M3.bin.17	75.41	1.43	d__Bacteria; p__Chloroflexi; c__Dehalococcoidia
M3.bin.23	87.91	0.86	d__Bacteria;p__Proteobacteria;c__Gammaproteobacteria;o__Acidiferrobacterales;f__Sulfurifustaceae
M3.bin.26	76.45	1.61	d__Bacteria; p__Proteobacteria; c__Deltaproteobacteria; o__Desulfobacterales; f__Desulfobacteraceae; g__Desulfosarcina
M3.bin.32	98.9	3.85	d__Bacteria;p__Gemmatimonadetes;c__Gemmatimonadetes;o__Gemmatimonadales
M3.bin.33	74.14	6.9	d__Bacteria; p__Proteobacteria; c__Deltaproteobacteria
M3.bin.37	61.36	0	d__Bacteria; p__Chloroflexi
M3.bin.39	91.79	3.79	d__Bacteria; p__Proteobacteria; c__Betaproteobacteria; o__Burkholderiales; f__Burkholderiaceae
M3.bin.40	87.6	2.08	d__Archaea; p__Euryarchaeota; c__Thermoplasmata
M3.bin.42	54.97	1.75	d__Bacteria;p__Proteobacteria;c__Deltaproteobacteria;o__Desulfuromonadales;f__Desulfuromonadaceae
M3.bin.49	84.24	4.26	d__Bacteria; p__Chloroflexi; c__Anaerolineae
M3.bin.50	56.88	2.1	d__Bacteria; p__Nitrospirae; c__Nitrospira; o__Nitrospirales; f__Nitrospiraceae
M3.bin.55	68.28	0	d__Bacteria; p__Proteobacteria; c__Epsilonproteobacteria; o__Campylobacterales; f__Sulfurovaceae; g__Sulfurovum
M3.bin.60	58.2	8.85	d__Bacteria; p__Proteobacteria; c__Deltaproteobacteria
M3.bin.62	62.15	0.91	d__Bacteria; p__Chloroflexi; c__Anaerolineae
M3.bin.63	90.55	1.06	d__Bacteria; p__Bacteroidetes; c__Flavobacteriia; o__Flavobacteriales; f__Flavobacteriaceae; g__Robiginitalea
M3.bin.65	52.26	0.16	d__Bacteria; p__Proteobacteria; c__Deltaproteobacteria; o__Desulfobacterales
M3.bin.67	98.7	2.04	d__Bacteria; p__Bacteroidetes; c__Flavobacteriia; o__Flavobacteriales; f__Flavobacteriaceae
M3.bin.69	53.44	4.97	d__Bacteria; p__Proteobacteria; c__Deltaproteobacteria
M3.bin.73	62.21	2.58	d__Bacteria; p__Proteobacteria; c__Deltaproteobacteria
M3.bin.77	87.37	6.17	d__Bacteria; p__Proteobacteria; c__Deltaproteobacteria
M3.bin.81	86.36	4.55	d__Bacteria; p__Chloroflexi; c__Anaerolineae; o__Anaerolineales
M3.bin.84	66.92	2.47	d__Bacteria; p__Proteobacteria; c__Gammaproteobacteria
