# Supplementary material for: Depth-dependent variability of biological nitrogen fixation and diazotrophic communities in mangrove sediments
Source: Microbiome. 2021 Oct 27;9:212. doi: 10.1186/s40168-021-01164-0 (PMC8549172; doi:10.1186/s40168-021-01164-0)
Supplement: Supplementary file 5 — Additional file 4: Supplementary Data 2: Summary of metabolic genes encoded within diazotrophic metagenome-assembled genomes (MAGs). The numbers represent the total number of metabolic genes identified in individual diazotrophic MAGs, and the red filled areas indicate the metabolic genes presented in these MAGs. [file 40168_2021_1164_MOESM5_ESM.xlsx]

## Sheet: Sheet1
ID	pathway	Full gene name	DB	M2.bin.35	M2.bin.46	M3.bin.42
				d__Bacteria; p__Chloroflexi; c__Anaerolineae	d__Bacteria;p__Proteobacteria;c__Deltaproteobacteria;o__Desulfuromonadales;f__Geobacteraceae	d__Bacteria;p__Proteobacteria;c__Deltaproteobacteria;o__Desulfuromonadales;f__Desulfuromonadaceae
Nitrogen
		Nitrogenase
K02586	Nitrogen	nifD; nitrogenase molybdenum-iron protein alpha chain [EC:1.18.6.1]	KAAS	1	1	0
K02588	Nitrogen	nifH; nitrogenase iron protein NifH [EC:1.18.6.1]	KAAS	1	1	0
TIGR01287	Nitrogen	nifH, nitrogenase iron protein	Hmmer	5	3	1
K02591	Nitrogen	nifK; nitrogenase molybdenum-iron protein beta chain [EC:1.18.6.1]	KAAS	0		0
TIGR01861	Nitrogen	Fe only alpha, nitrogenase iron-iron protein	Hmmer	2	4	1
TIGR02931	Nitrogen	Fe only beta, nitrogenase iron-iron protein	Hmmer	2	4	1
TIGR02929	Nitrogen	Fe only delta, nitrogenase iron-iron protein	Hmmer	0	0	0
TIGR01282	Nitrogen	Mo-Fe type Alpha, nitrogenase molybdenum-iron	Hmmer	2	4	1
TIGR01286	Nitrogen	Mo-Fe type beta, nitrogenase molybdenum-iron	Hmmer	2	3	1
TIGR01860	Nitrogen	Vanadium-type alpha, nitrogenase vanadium-iron	Hmmer	2	4	1
TIGR02932	Nitrogen	Vanadium-type beta, nitrogenase vanadium-iron	Hmmer	2	4	1
TIGR02930	Nitrogen	Vanadium-type delta, nitrogenase vanadium-iron	Hmmer	0	0	0
		Ammonia monooxygenase
K10944	Nitrogen	pmoA-amoA; methane/ammonia monooxygenase subunit A [EC:1.14.18.3 1.14.99.39]	KAAS	0	0	0
K10945	Nitrogen	pmoB-amoB; methane/ammonia monooxygenase subunit B	KAAS	0	0	0
K10946	Nitrogen	pmoC-amoC; methane/ammonia monooxygenase subunit C	KAAS	0	0	0
TIGR03080	Nitrogen	pmoA, methane monooxygenase/ammonia monooxygenase	Hmmer	0	0	0
TIGR03079	Nitrogen	pmoB, methane monooxygenase/ammonia monooxygenase	Hmmer	0	0	1
TIGR03078	Nitrogen	pmoC, methane monooxygenase/ammonia monooxygenase	Hmmer	0	0	0
		Hydroxylamine dehydrogenase/reductase
K10535	Nitrogen	hao; hydroxylamine dehydrogenase [EC:1.7.2.6]	KAAS	0	0	0
		Nitrate reductase
K02567	Nitrogen	napA; periplasmic nitrate reductase NapA [EC:1.7.99.4]	KAAS	0	0	0
TIGR01706	Nitrogen	napA, periplasmic nitrate reductase	Hmmer	12	7	2
K02568	Nitrogen	napB; nitrate reductase (cytochrome), electron transfer subunit	KAAS	1	1	1
K00367	Nitrogen	narB; ferredoxin-nitrate reductase [EC:1.7.7.2]	KAAS	0	0	0
K00372	Nitrogen	nasA; assimilatory nitrate reductase catalytic subunit	KAAS	0	0	0
K00370	Nitrogen	narG, narZ, nxrA; nitrate reductase / nitrite oxidoreductase, alpha subunit [EC:1.7.5.1 1.7.99.4]	KAAS	0	0	0
TIGR01580	Nitrogen	narG, periplasmic nitrate reductase	Hmmer	6	4	1
K00371	Nitrogen	narH, narY, nxrB; nitrate reductase / nitrite oxidoreductase, beta subunit [EC:1.7.5.1 1.7.99.4]	KAAS	1	0	0
TIGR01660	Nitrogen	narH, periplasmic nitrate reductase	Hmmer	0	0	0
K00374	Nitrogen	narI, narV; nitrate reductase gamma subunit [EC:1.7.5.1 1.7.99.4]	KAAS	7	0	2
		Nitrite reductase
K00366	Nitrogen	nirA; ferredoxin-nitrite reductase [EC:1.7.7.1]	KAAS	0	0	0
K00362	Nitrogen	nirB; nitrite reductase (NADH) large subunit [EC:1.7.1.15]	KAAS	0	2	0
TIGR02374	Nitrogen	NirB, nitrite reductase [NAD(P)H]	Hmmer	12	9	9
K00363	Nitrogen	nirD; nitrite reductase (NADH) small subunit [EC:1.7.1.15]	KAAS	0	0	0
TIGR02378	Nitrogen	NirD, nitrite reductase [NAD(P)H]	Hmmer	2	0	0
K03385	Nitrogen	nrfA; nitrite reductase (cytochrome c-552) [EC:1.7.2.2]	KAAS	0	1	0
NrfA_PF02335_full..stockholm	Nitrogen	cyt c552 large NrFA, nitrite reductase	Hmmer	0	0	0
K15876	Nitrogen	nrfH; cytochrome c nitrite reductase small subunit	KAAS	0	0	0
nxrA_alignment	Nitrogen	nxrA, nitrite oxidoreductase	Hmmer	0	0	0
nxrB_alignment	Nitrogen	nxrB, nitrite oxidoreductase	Hmmer	0	0	0
		NO-forming nitrite reductase
K00368	Nitrogen	nirK; nitrite reductase (NO-forming) [EC:1.7.2.1]	KAAS	0	0	0
TIGR02376	Nitrogen	nirK, nitrite reductase, copper-containing	Hmmer	1	0	0
K15864	Nitrogen	nirS; nitrite reductase (NO-forming) / hydroxylamine reductase [EC:1.7.2.1 1.7.99.1]	KAAS	0	0	0
nirS_alignment	Nitrogen	nirS, nitrite reductase, copper-containing, cytochrome cd1-type nitrite reductase NirS	Hmmer	0	0	0
		Nitric oxide reductase
K04561	Nitrogen	norB; nitric oxide reductase subunit B [EC:1.7.2.5]	KAAS	0	0	0
norB_alignment	Nitrogen	norB, Nitric oxide reductase	Hmmer	0	0	0
K02305	Nitrogen	norC; nitric oxide reductase subunit C	KAAS	0	0	0
norC_alignment	Nitrogen	norC, nitric oxide reductase	Hmmer	0	0	0
		Nitrous-oxide reductase
K00376	Nitrogen	nosZ; nitrous-oxide reductase [EC:1.7.2.4]	KAAS	0	0	0
TIGR04246	Nitrogen	nosZ, nitrous-oxide reductase, Sec-dependent	Hmmer	5	0	1
		Hydrazine synthase
K20932	Nitrogen	hzsC, hydrazine synthase subunit [EC:1.7.2.7] | (GenBank) hzsC_3; hydrazine synthase subunit C	KAAS	0	0	0
K20933	Nitrogen	hzsB, hydrazine synthase subunit [EC:1.7.2.7] | (GenBank) hzsB_3; hydrazine synthase subunit B	KAAS	0	0	0
K20934	Nitrogen	hzsA, hydrazine synthase subunit [EC:1.7.2.7] | (GenBank) hzsA_1; hydrazine synthase subunit A	KAAS	0	0	0
hzsA	Nitrogen	hzsA, Hydrazine synthase	Hmmer	0	0	0
		Hydraxine dehydrogenase
K20935	Nitrogen	hydrazine dehydrogenase	KAAS	0	0	0
hzoA_alignment	Nitrogen	hzoA, hydrazine oxidase	Hmmer	0	0	0
		Hydroxylamine reductase
K05601	Nitrogen	hcp; hydroxylamine reductase [EC:1.7.99.1]	KAAS	0	1	1
		Glutamine synthetase
K01915	Nitrogen	glnA, GLUL; glutamine synthetase [EC:6.3.1.2]	KAAS	1	1	0
K00284	Nitrogen	GLU, gltS; glutamate synthase (ferredoxin)	KAAS	0	0	0
K00264	Nitrogen	GLT1; glutamate synthase (NADH)	KAAS	0	0	0
K00265	Nitrogen	gltB; glutamate synthase (NADPH) large chain	KAAS	1	1	1
K00266	Nitrogen	gltD; glutamate synthase (NADPH) small chain	KAAS	2	1	1
		Glutamate dehydrogenase
K00260	Nitrogen	gudB, rocG; glutamate dehydrogenase [EC:1.4.1.2]	KAAS	0	0	0
K15371	Nitrogen	GDH2; glutamate dehydrogenase [EC:1.4.1.2]	KAAS	0	0	1
K00261	Nitrogen	GLUD1_2, gdhA; glutamate dehydrogenase (NAD(P)+) [EC:1.4.1.3]	KAAS	1	0	0
K00262	Nitrogen	E1.4.1.4, gdhA; glutamate dehydrogenase (NADP+) [EC:1.4.1.4]	KAAS	0	1	0
		Carbamoyl-p-synthase
K01948	Nitrogen	CPS1; carbamoyl-phosphate synthase (ammonia) [EC:6.3.4.16]	KAAS	0	0	0
		Carbamate kinase
K00926	Nitrogen	arcC; carbamate kinase [EC:2.7.2.2]	KAAS	1	0	0
		Carbonic anhydrase
K01672	Nitrogen	carbonic anhydrase	KAAS
K01673	Nitrogen	cynT, can; carbonic anhydrase [EC:4.2.1.1]	KAAS	1	0	1
K01674	Nitrogen	cah; carbonic anhydrase [EC:4.2.1.1]	KAAS
		Ammonium transport
K03320	Nitrogen	amt, AMT, MEP; ammonium transporter, Amt family	KAAS	1	1	0
K06580	Nitrogen	SLC42A, RHAG, RHBG, RHCG, CD241; ammonium transporter Rh	KAAS	0	0	0
		Nitrile hydratase
TIGR01323	Nitrogen	nthA, nitrile hydratase	Hmmer	0	0	0
K01721	Nitrogen	E4.2.1.84; nitrile hydratase [EC:4.2.1.84]	KAAS	0	0	0
TIGR03888	Nitrogen	nthB, nitrile hydratase	Hmmer	0	0	0
K20807	Nitrogen	nitrile hydratase subunit beta	KAAS	0	0	0
		Tetrathionate reductase
TIGR04315	Nitrogen	octR, octaheme c-type cytochrome, tetrathionate reductase	KAAS	0	0	1
		Nitronate monooxygenase
K00459	Nitrogen	ncd2, npd; nitronate monooxygenase [EC:1.13.12.16]	KAAS	0	0	0
		Urease
K01428	Nitrogen	ureC; urease subunit alpha	KAAS	0	0	0
K01429	Nitrogen	ureB; urease subunit beta	KAAS	0	0	0
K01430	Nitrogen	ureA; urease subunit gamma	KAAS	0	0	0
K14048	Nitrogen	ureAB; urease subunit gamma/beta	KAAS	0	0	0
K01427	Nitrogen	URE; urease
		Nitrate/nitrite transporter
K02575	Nitrogen	NRT, narK, nrtP, nasA; nitrate/nitrite transporter	KAAS	0	0	0
K15576	Nitrogen	nrtA, nasF, cynA; nitrate/nitrite transport system substrate-binding protein	KAAS	0	0	0
K15577	Nitrogen	nrtB, nasE, cynB; nitrate/nitrite transport system permease protein	KAAS	0	0	0
K15578	Nitrogen	nrtC, nasD; nitrate/nitrite transport system ATP-binding protein	KAAS	0	0	0
K15579	Nitrogen	nrtD, cynD; nitrate/nitrite transport system ATP-binding protein	KAAS	0	0	0
Sulfur
		Sulfite dehydrogenase
K05301	Sulfur	E1.8.2.1; sulfite dehydrogenase [EC:1.8.2.1]	KAAS	0	0	0
K21309	Sulfur	sulfite dehydrogenase (quinone) subunit SoeC	KAAS	0	0	0
K21307	Sulfur	sulfite dehydrogenase (quinone) subunit SoeA [EC:1.8.5.6]	KAAS	2	0	0
K21308	Sulfur	sulfite dehydrogenase (quinone) subunit SoeB	KAAS	1	0	0
K00387	Sulfur	SUOX; sulfite oxidase [EC:1.8.3.1]	KAAS	1	0	0
		Sulfate dehydrogenase
K13811	Sulfur	PAPSS; 3'-phosphoadenosine 5'-phosphosulfate synthase [EC:2.7.7.4 2.7.1.25]	KAAS	1	0	0
K00860	Sulfur	cysC; adenylylsulfate kinase [EC:2.7.1.25]	KAAS	0	0	0
TIGR00455	Sulfur	cysC, adenylyl-sulfate kinase	Hmmer	1	0	0
K00955	Sulfur	cysNC; bifunctional enzyme CysN/CysC [EC:2.7.7.4 2.7.1.25]	KAAS	0	0	0
K00956	Sulfur	cysN; sulfate adenylyltransferase subunit 1 [EC:2.7.7.4]	KAAS	0	1	0
TIGR02034	Sulfur	cysN, adenylyl-sulfate kinase	Hmmer	7	7	2
K00957	Sulfur	cysD; sulfate adenylyltransferase subunit 2 [EC:2.7.7.4]	KAAS	0	0	0
K00958	Sulfur	sat, met3; sulfate adenylyltransferase [EC:2.7.7.4]	KAAS	1	0	0
TIGR00339	Sulfur	sat, sulfate adenylyltransferase	Hmmer	1	0	0
		PAPS reductase
K00390	Sulfur	cysH; phosphoadenosine phosphosulfate reductase [EC:1.8.4.8 1.8.4.10]	KAAS	0	0	0
		PAPS oxidation
K06881	Sulfur	nrnA; bifunctional oligoribonuclease and PAP phosphatase NrnA [EC:3.1.3.7 3.1.13.3]	KAAS	0	1	1
K01082	Sulfur	cysQ, MET22, BPNT1; 3'(2'), 5'-bisphosphate nucleotidase [EC:3.1.3.7]	KAAS	0	0	0
		AS reductase
K05907	Sulfur	adenylyl-sulfate reductase (glutathione) [EC:1.8.4.9]	KAAS	0	0	0
K00394	Sulfur	aprA; adenylylsulfate reductase, subunit A [EC:1.8.99.2]	KAAS	0	0	0
TIGR02061	Sulfur	aprA, adenylylsulfate reductase	Hmmer	1	1	0
K00395	Sulfur	aprB; adenylylsulfate reductase, subunit B [EC:1.8.99.2]	KAAS	0	0	0
		Sulfite reductase
K11180	Sulfur	dsrA; sulfite reductase alpha subunit [EC:1.8.99.3 1.8.99.5]	KAAS	0	0	0
TIGR02064	Sulfur	dsrA, sulfite reductase, dissimilatory-type	Hmmer	0	2	0
K11181	Sulfur	dsrB; sulfite reductase beta subunit [EC:1.8.99.3 1.8.99.5]	KAAS	0	0	0
TIGR02066	Sulfur	dsrB, sulfite reductase, dissimilatory-type	Hmmer	0	4	2
dsrD_PF08679_stockholm	Sulfur	dsrD, Dissimilatory sulfite reductase	Hmmer	0	0	0
K16950	Sulfur	asrA; anaerobic sulfite reductase subunit A	KAAS	2	0	0
TIGR02910	Sulfur	asrA, sulfite reductase,	Hmmer	3	0	0
K16951	Sulfur	asrB; anaerobic sulfite reductase subunit B	KAAS	2	0	0
TIGR02911	Sulfur	asrB, sulfite reductase,	Hmmer	7	2	1
TIGR02912	Sulfur	asrC, sulfite reductase,	Hmmer	12	8	10
K00380	Sulfur	cysJ; sulfite reductase (NADPH) flavoprotein alpha-component [EC:1.8.1.2]	KAAS	0	0	0
K00381	Sulfur	cysI; sulfite reductase (NADPH) hemoprotein beta-component [EC:1.8.1.2]	KAAS	0	0	0
K00392	Sulfur	sir; sulfite reductase (ferredoxin) [EC:1.8.7.1]	KAAS	0	0	0
		Sulfur dioxygenase
K17725	Sulfur	ETHE1; sulfur dioxygenase [EC:1.13.11.18]	KAAS	0	0	0
sulfur_dioxygenase_sdo_alignment	Sulfur	sulfur dioxygenase	Hmmer	0	0	0
		Sulfur reductase
K16952	Sulfur	sor; sulfur oxygenase/reductase [EC:1.13.11.55]	KAAS	0	0	0
sor_PF07682_full.stockholm	Sulfur	sor, sulfur oxygenase/reductase	KAAS	0	0	0
K17219	Sulfur	sreA; sulfur reductase molybdopterin subunit	KAAS	0	0	0
K17220	Sulfur	sreB; sulfur reductase FeS subunit	KAAS	0	0	0
K17221	Sulfur	sreC; sulfur reductase membrane anchor	KAAS	0	0	0
fcc_interpro	Sulfur	fcc, Flavocytochrome c sulphide dehydrogenase, flavin-binding	Hmmer	0	0	0
K17229	Sulfur	fccB; sulfide dehydrogenase [flavocytochrome c] flavoprotein chain [EC:1.8.2.3]	KAAS	0	0	0
K17230	Sulfur	fccA; cytochrome subunit of sulfide dehydrogenase	KAAS	0	0	0
		SOX
K17222	Sulfur	soxA; sulfur-oxidizing protein SoxA	KAAS	0	0	0
K17223	Sulfur	soxX; sulfur-oxidizing protein SoxX	KAAS	0	0	0
K17224	Sulfur	soxB; sulfur-oxidizing protein SoxB	KAAS	0	0	0
TIGR04486	Sulfur	soxB, thiosulfohydrolase	Hmmer	2	1	0
K17225	Sulfur	soxC; sulfane dehydrogenase subunit SoxC	KAAS	0	0	0
TIGR04555	Sulfur	soxC, sulfite dehydrogenase	Hmmer	3	0	0
K17226	Sulfur	soxY; sulfur-oxidizing protein SoxY	KAAS	0	0	1
TIGR04488	Sulfur	soxY, thiosulfate oxidation carrier protein	Hmmer	0	0	2
K17227	Sulfur	soxZ; sulfur-oxidizing protein SoxZ	KAAS	0	0	0
		Thiosulfate dehydrogenase
K19713	Sulfur	tsdA; thiosulfate dehydrogenase [EC:1.8.2.2]	KAAS	0	0	0
		Thiosulfate reductase
K08352	Sulfur	phsA, psrA; thiosulfate reductase / polysulfide reductase chain A	KAAS	0	0	0
thiosulfate_reductase_phsA_alignment	Sulfur	phsA, thiosulfate reductase	Hmmer	0	0	0
K08353	Sulfur	phsB; thiosulfate reductase electron transport protein	KAAS	0	0	0
K08354	Sulfur	phsC; thiosulfate reductase cytochrome b subunit	KAAS	0	0	0
K01011	Sulfur	sseA; thiosulfate/3-mercaptopyruvate sulfurtransferase [EC:2.8.1.1 2.8.1.2]	KAAS	1	0	1
		Sulfide:quinone oxidoreductase
K17218	Sulfur	sqr; sulfide:quinone oxidoreductase [EC:1.8.5.4]	KAAS	0	0	0
		Sulfhydrogenase
K17993	Sulfur	hydA; sulfhydrogenase subunit alpha [EC:1.12.1.3 1.12.1.5]	KAAS	0	0	0
K17994	Sulfur	hydD; sulfhydrogenase subunit delta [EC:1.12.1.3 1.12.1.5]	KAAS	0	0	0
K17995	Sulfur	hydG; sulfhydrogenase subunit gamma (sulfur reductase) [EC:1.12.98.4]	KAAS	0	0	0
K17996	Sulfur	hydB; sulfhydrogenase subunit beta (sulfur reductase) [EC:1.12.98.4]	KAAS	0	0	0
		S transport
K03321	Sulfur	TC.SULP; sulfate permease, SulP family	KAAS	1	0	0
K16331	Sulfur	ylnA, cysP; sulfate permease	KAAS	0	0	0
K15553	Sulfur	ssuA; sulfonate transport system substrate-binding protein	KAAS	0	0	0
K15554	Sulfur	ssuC; sulfonate transport system permease protein	KAAS	0	0	0
K15555	Sulfur	ssuB; sulfonate transport system ATP-binding protein [EC:3.6.3.-]	KAAS	0	0	0
K02045	Sulfur	cysA; sulfate transport system ATP-binding protein [EC:3.6.3.25]	KAAS	0	1	0
K02046	Sulfur	cysU; sulfate transport system permease protein	KAAS	0	0	0
K02047	Sulfur	cysW; sulfate transport system permease protein	KAAS	0	0	0
K02048	Sulfur	cysP, sbp; sulfate transport system substrate-binding protein	KAAS	0	0	0
Arsenate
		Arsenate reductase
TIGR02691	Arsenate	arsC arsenate reductase (thioredoxin)	Hmmer	2	1	0
TIGR00014	Arsenate	arsC arsenate reductase (glutaredoxin)	Hmmer	0	0	0
K00537	Arsenate	ARSC1, arsC; arsenate reductase [EC:1.20.4.1]	KAAS	0	0	0
K03741	Arsenate	ARSC2, arsC; arsenate reductase [EC:1.20.4.1]	KAAS	2	1	0
TIGR02689	Arsenate	arsC arsenate reductase, glutathione/glutaredoxin	Hmmer	2	1	0
		Arsenite oxidase
TIGR02693	Arsenate	arsenite oxidase large	Hmmer	7	5	2
TIGR02694	Arsenate	arsenite oxidase small	Hmmer	3	0	1
K08355	Arsenate	aoxA; arsenite oxidase small subunit [EC:1.20.2.1 1.20.9.1]	KAAS	0	0	0
K08356	Arsenate	aoxB; arsenite oxidase large subunit [EC:1.20.2.1 1.20.9.1]	KAAS	0	0	0
Metal reduction
TIGR03507	Metal	mtrA, decaheme c-type cytochrome, OmcA/MtrC family	Hmmer	2	2	0
TIGR03509	Metal	mtrC, decaheme-associated outer membrane protein, MtrB/PioB family	Hmmer	0	0	1
		Iron III transport
K02010	Transport	afuC, fbpC; iron(III) transport system ATP-binding protein [EC:3.6.3.30]	KAAS	0	0	0
K02011	Transport	afuB, fbpB; iron(III) transport system permease protein	KAAS	0	0	0
K02012	Transport	afuA, fbpA; iron(III) transport system substrate-binding protein	KAAS	0	0	0
		Iron complex transport
K02013	Transport	ABC.FEV.A; iron complex transport system ATP-binding protein [EC:3.6.3.34]	KAAS	2	0	1
K02015	Transport	ABC.FEV.P; iron complex transport system permease protein	KAAS	0	0	1
K02016	Transport	ABC.FEV.S; iron complex transport system substrate-binding protein	KAAS	0	0	0
Phosphate
		Phosphonate transport
K05781	Phosphate	phnK; putative phosphonate transport system ATP-binding protein	KAAS	0	0	0
K02041	Phosphate	phnC; phosphonate transport system ATP-binding protein [EC:3.6.3.28]	KAAS	1	0	0
K02042	Phosphate	phnE; phosphonate transport system permease protein	KAAS	1	0	0
K02044	Phosphate	phnD; phosphonate transport system substrate-binding protein	KAAS	1	0	0
		Phosphonate dehydrogenase
K18916	Phosphate	ptxD; phosphonate dehydrogenase [EC:1.20.1.1]	KAAS	0	0	0
		Formate dehydrogenase
K05299	Phosphate	fdhA; formate dehydrogenase alpha subunit [EC:1.2.1.43]	KAAS	0	0	0
K15022	Phosphate	fdhB; formate dehydrogenase beta subunit [EC:1.2.1.43]	KAAS	0	0	0
		Formate_THF ligase
K01938	Phosphate	fhs; formate--tetrahydrofolate ligase [EC:6.3.4.3]	KAAS	1	0	0
		Methenyltetrahydrofolate cyclohydrolase
K01491	Phosphate	folD; methylenetetrahydrofolate dehydrogenase (NADP+) / methenyltetrahydrofolate cyclohydrolase [EC:1.5.1.5 3.5.4.9]	KAAS	1	1	0
		to Glycine
K00281	Phosphate	GLDC, gcvP; glycine dehydrogenase [EC:1.4.4.2]	KAAS	0	0	0
K00282	Phosphate	gcvPA; glycine dehydrogenase subunit 1 [EC:1.4.4.2]	KAAS	1	0	1
K00283	Phosphate	gcvPB; glycine dehydrogenase subunit 2 [EC:1.4.4.2]	KAAS	1	1	1
K00605	Phosphate	gcvT, AMT; aminomethyltransferase [EC:2.1.2.10]	KAAS	2	1	2
K00382	Phosphate	DLD, lpd, pdhD; dihydrolipoamide dehydrogenase [EC:1.8.1.4]	KAAS	1	2	1
		Glycine --> Serine
K00830	Peptide degradation	AGXT; alanine-glyoxylate transaminase / serine-glyoxylate transaminase / serine-pyruvate transaminase [EC:2.6.1.44 2.6.1.45 2.6.1.51]	KAAS	1	0	0
K00600	Peptide degradation	glyA, SHMT; glycine hydroxymethyltransferase [EC:2.1.2.1]	KAAS	2	0	1
		Serine --> Pyruvate
K17989	Phosphate	SDS, SDH, CHA1; L-serine/L-threonine ammonia-lyase [EC:4.3.1.17 4.3.1.19]	KAAS	1	0	0
K01752	Phosphate	E4.3.1.17, sdaA, sdaB, tdcG; L-serine dehydratase [EC:4.3.1.17]	KAAS	0	0	1
Oxidative phosphorylation
		NADH-quinone oxidoreductase
K00330	Oxidative phosphorylation	nuoA; NADH-quinone oxidoreductase subunit A [EC:1.6.5.3]	KAAS	0	0	0
K00331	Oxidative phosphorylation	nuoB; NADH-quinone oxidoreductase subunit B [EC:1.6.5.3]	KAAS	1	0	0
K00332	Oxidative phosphorylation	nuoC; NADH-quinone oxidoreductase subunit C [EC:1.6.5.3]	KAAS	0	0	0
K13378	Oxidative phosphorylation	nuoCD; NADH-quinone oxidoreductase subunit C/D [EC:1.6.5.3]	KAAS	0	1	0
K13380	Oxidative phosphorylation	nuoBCD; NADH-quinone oxidoreductase subunit B/C/D [EC:1.6.5.3]	KAAS	0	0	0
K00333	Oxidative phosphorylation	nuoD; NADH-quinone oxidoreductase subunit D [EC:1.6.5.3]	KAAS	2	0	0
K00334	Oxidative phosphorylation	nuoE; NADH-quinone oxidoreductase subunit E [EC:1.6.5.3]	KAAS	1	1	0
K00335	Oxidative phosphorylation	nuoF; NADH-quinone oxidoreductase subunit F [EC:1.6.5.3]	KAAS	2	0	0
K00336	Oxidative phosphorylation	nuoG; NADH-quinone oxidoreductase subunit G [EC:1.6.5.3]	KAAS	1	2	0
K00337	Oxidative phosphorylation	nuoH; NADH-quinone oxidoreductase subunit H [EC:1.6.5.3]	KAAS	0	0	1
K00338	Oxidative phosphorylation	nuoI; NADH-quinone oxidoreductase subunit I [EC:1.6.5.3]	KAAS	0	1	0
K00339	Oxidative phosphorylation	nuoJ; NADH-quinone oxidoreductase subunit J [EC:1.6.5.3]	KAAS	0	0	0
K00340	Oxidative phosphorylation	nuoK; NADH-quinone oxidoreductase subunit K [EC:1.6.5.3]	KAAS	0	0	0
K00341	Oxidative phosphorylation	nuoL; NADH-quinone oxidoreductase subunit L [EC:1.6.5.3]	KAAS	0	1	0
K00342	Oxidative phosphorylation	nuoM; NADH-quinone oxidoreductase subunit M [EC:1.6.5.3]	KAAS	1	1	1
K15863	Oxidative phosphorylation	nuoLM; NADH-quinone oxidoreductase subunit L/M [EC:1.6.5.3]	KAAS	0	0	0
K00343	Oxidative phosphorylation	nuoN; NADH-quinone oxidoreductase subunit N [EC:1.6.5.3]	KAAS	1	1	0
		NADH dehyrogenase
K05586	Oxidative phosphorylation	hoxE; bidirectional [NiFe] hydrogenase diaphorase subunit [EC:1.6.5.3]	KAAS	0	1	0
K05587	Oxidative phosphorylation	hoxF; bidirectional [NiFe] hydrogenase diaphorase subunit [EC:1.6.5.3]	KAAS	0	1	0
K05588	Oxidative phosphorylation	hoxU; bidirectional [NiFe] hydrogenase diaphorase subunit [EC:1.6.5.3]	KAAS	0	1	0
		Na+-transporting NADH:ubiquinone oxidoreductase
K00346	Oxidative phosphorylation	nqrA; Na+-transporting NADH:ubiquinone oxidoreductase subunit A [EC:1.6.5.8]	KAAS	0	0	0
K00347	Oxidative phosphorylation	nqrB; Na+-transporting NADH:ubiquinone oxidoreductase subunit B [EC:1.6.5.8]	KAAS	0	0	0
K00348	Oxidative phosphorylation	nqrC; Na+-transporting NADH:ubiquinone oxidoreductase subunit C [EC:1.6.5.8]	KAAS	0	0	0
K00349	Oxidative phosphorylation	nqrD; Na+-transporting NADH:ubiquinone oxidoreductase subunit D [EC:1.6.5.8]	KAAS	0	0	0
K00350	Oxidative phosphorylation	nqrE; Na+-transporting NADH:ubiquinone oxidoreductase subunit E [EC:1.6.5.8]	KAAS	0	0	0
K00351	Oxidative phosphorylation	nqrF; Na+-transporting NADH:ubiquinone oxidoreductase subunit F [EC:1.6.5.8]	KAAS	0	0	0
		Fumarate reductase
K00239	Oxidative phosphorylation	sdhA, frdA; succinate dehydrogenase / fumarate reductase, flavoprotein subunit [EC:1.3.5.1 1.3.5.4]	KAAS	1	2	0
K00240	Oxidative phosphorylation	sdhB, frdB; succinate dehydrogenase / fumarate reductase, iron-sulfur subunit [EC:1.3.5.1 1.3.5.4]	KAAS	1	1	0
K00241	Oxidative phosphorylation	sdhC, frdC; succinate dehydrogenase / fumarate reductase, cytochrome b subunit	KAAS	2	1	0
K00242	Oxidative phosphorylation	sdhD, frdD; succinate dehydrogenase / fumarate reductase, membrane anchor subunit	KAAS	1	0	0
K00244	Oxidative phosphorylation	frdA; fumarate reductase flavoprotein subunit [EC:1.3.5.4]	KAAS	0	0	0
K00245	Oxidative phosphorylation	frdB; fumarate reductase iron-sulfur subunit [EC:1.3.5.4]	KAAS	0	0	0
K00246	Oxidative phosphorylation	frdC; fumarate reductase subunit C	KAAS	0	0	0
K00247	Oxidative phosphorylation	frdD; fumarate reductase subunit D	KAAS	0	0	0
		Cytochrome c reductase
K00411	Oxidative phosphorylation	UQCRFS1, RIP1, petA; ubiquinol-cytochrome c reductase iron-sulfur subunit [EC:1.10.2.2]	KAAS	0	0	1
K00412	Oxidative phosphorylation	CYTB, petB; ubiquinol-cytochrome c reductase cytochrome b subunit	KAAS	2	0	1
K00413	Oxidative phosphorylation	CYC1, CYT1, petC; ubiquinol-cytochrome c reductase cytochrome c1 subunit	KAAS	0	0	0
K00414	Oxidative phosphorylation	QCR1, UQCRC1; ubiquinol-cytochrome c reductase core subunit 1	KAAS	0	0	0
		Cytochrome c oxidase
K02259	Oxidative phosphorylation	COX15; cytochrome c oxidase assembly protein subunit 15	KAAS	1	0	0
K02274	Oxidative phosphorylation	coxA; cytochrome c oxidase subunit I [EC:1.9.3.1]	KAAS	1	0	1
TIGR02891	Oxidative phosphorylation	CoxA, cytochrome c oxidase	Hmmer	1	0	2
K02275	Oxidative phosphorylation	coxB; cytochrome c oxidase subunit II [EC:1.9.3.1]	KAAS	1	0	1
TIGR02866	Oxidative phosphorylation	CoxB, cytochrome c oxidase	Hmmer	4	0	1
K02276	Oxidative phosphorylation	coxC; cytochrome c oxidase subunit III [EC:1.9.3.1]	KAAS	0	0	0
K02277	Oxidative phosphorylation	coxD, ctaF; cytochrome c oxidase subunit IV [EC:1.9.3.1]	KAAS	0	0	0
K00404	Oxidative phosphorylation	ccoN; cytochrome c oxidase cbb3-type subunit I [EC:1.9.3.1]	KAAS	0	0	1
TIGR00780	Oxidative phosphorylation	ccoN, cytochrome c oxidase, cbb3-type	Hmmer	1	0	2
K00405	Oxidative phosphorylation	ccoO; cytochrome c oxidase cbb3-type subunit II	KAAS	0	0	1
TIGR00781	Oxidative phosphorylation	ccoO, cytochrome c oxidase, cbb3-type	Hmmer	0	0	1
K00406	Oxidative phosphorylation	ccoP; cytochrome c oxidase cbb3-type subunit III	KAAS	1	0	0
TIGR00782	Oxidative phosphorylation	ccoP, cytochrome c oxidase, cbb3-type	Hmmer	11	0	5
K00407	Oxidative phosphorylation	ccoQ; cytochrome c oxidase cbb3-type subunit IV	KAAS	0	0	0
K15862	Oxidative phosphorylation	ccoNO; cytochrome c oxidase cbb3-type subunit I/II [EC:1.9.3.1]	KAAS	0	0	0
K00425	Oxidative phosphorylation	cydA; cytochrome d ubiquinol oxidase subunit I [EC:1.10.3.14]	KAAS	0	1	0
PF01654_seed	Oxidative phosphorylation	CydA, Cytochrome bd terminal oxidase	Hmmer	0	0	0
K00426	Oxidative phosphorylation	cydB; cytochrome d ubiquinol oxidase subunit II [EC:1.10.3.14]	KAAS	0	0	0
TIGR00203	Oxidative phosphorylation	CydB, Cytochrome bd terminal oxidase	Hmmer	0	0	0
TIGR01432	Oxidative phosphorylation	QoxA, cytochrome aa3 quinol oxidase	Hmmer	1	0	1
K02826	Oxidative phosphorylation	qoxA; cytochrome aa3-600 menaquinol oxidase subunit II [EC:1.10.3.12]	KAAS	0	0	0
TIGR02882	Oxidative phosphorylation	QoxB, cytochrome aa3 quinol oxidase	Hmmer	1	0	1
K02827	Oxidative phosphorylation	qoxB; cytochrome aa3-600 menaquinol oxidase subunit I [EC:1.10.3.12]	KAAS	0	0	0
K02828	Oxidative phosphorylation	qoxC; cytochrome aa3-600 menaquinol oxidase subunit III [EC:1.10.3.12]	KAAS	0	0	0
K02829	Oxidative phosphorylation	qoxD; cytochrome aa3-600 menaquinol oxidase subunit IV [EC:1.10.3.12]	KAAS	0	0	0
TIGR01433	Oxidative phosphorylation	CyoA, ubiquinol oxidase	Hmmer	1	0	1
TIGR02847	Oxidative phosphorylation	CyoD, ubiquinol oxidase	Hmmer	0	0	0
TIGR01473	Oxidative phosphorylation	CyoE, ubiquinol oxidase	Hmmer	2	1	1
		ATPases
K01535	Oxidative phosphorylation	PMA1, PMA2; H+-transporting ATPase [EC:3.6.3.6]	KAAS	0	1	0
K02107	Oxidative phosphorylation	ATPVG, ahaH, atpH; V/A-type H+/Na+-transporting ATPase subunit G/H	KAAS	0	0	0
K02108	Oxidative phosphorylation	ATPF0A, atpB; F-type H+-transporting ATPase subunit a	KAAS	1	2	0
K02109	Oxidative phosphorylation	ATPF0B, atpF; F-type H+-transporting ATPase subunit b	KAAS	0	1	0
K02110	Oxidative phosphorylation	ATPF0C, atpE; F-type H+-transporting ATPase subunit c	KAAS	0	4	0
K02111	Oxidative phosphorylation	ATPF1A, atpA; F-type H+-transporting ATPase subunit alpha [EC:3.6.3.14]	KAAS	1	1	1
K02112	Oxidative phosphorylation	ATPF1B, atpD; F-type H+-transporting ATPase subunit beta [EC:3.6.3.14]	KAAS	1	1	1
K02113	Oxidative phosphorylation	ATPF1D, atpH; F-type H+-transporting ATPase subunit delta	KAAS	0	1	1
K02114	Oxidative phosphorylation	ATPF1E, atpC; F-type H+-transporting ATPase subunit epsilon	KAAS	1	0	1
K02115	Oxidative phosphorylation	ATPF1G, atpG; F-type H+-transporting ATPase subunit gamma	KAAS	1	1	1
K02117	Oxidative phosphorylation	ATPVA, ntpA, atpA; V/A-type H+/Na+-transporting ATPase subunit A [EC:3.6.3.14 3.6.3.15]	KAAS	1	1	0
K02118	Oxidative phosphorylation	ATPVB, ntpB, atpB; V/A-type H+/Na+-transporting ATPase subunit B	KAAS	1	2	0
K02119	Oxidative phosphorylation	ATPVC, ntpC, atpC; V/A-type H+/Na+-transporting ATPase subunit C	KAAS	0	0	0
K02120	Oxidative phosphorylation	ATPVD, ntpD, atpD; V/A-type H+/Na+-transporting ATPase subunit D	KAAS	1	0	0
K02121	Oxidative phosphorylation	ATPVE, ntpE, atpE; V/A-type H+/Na+-transporting ATPase subunit E	KAAS	0	0	0
K02122	Oxidative phosphorylation	ATPVF, ntpF, atpF; V/A-type H+/Na+-transporting ATPase subunit F	KAAS	0	0	0
K02123	Oxidative phosphorylation	ATPVI, ntpI, atpI; V/A-type H+/Na+-transporting ATPase subunit I	KAAS	1	1	1
K02124	Oxidative phosphorylation	ATPVK, ntpK, atpK; V/A-type H+/Na+-transporting ATPase subunit K	KAAS	0	0	0
K02132	Oxidative phosphorylation	ATPeF1A, ATP5A1, ATP1; F-type H+-transporting ATPase subunit alpha	KAAS	0	0	0
K02133	Oxidative phosphorylation	ATPeF1B, ATP5B, ATP2; F-type H+-transporting ATPase subunit beta [EC:3.6.3.14]	KAAS	0	0	0
K02145	Oxidative phosphorylation	ATPeV1A, ATP6A; V-type H+-transporting ATPase subunit A [EC:3.6.3.14]	KAAS	0	0	0
K02149	Oxidative phosphorylation	ATPeV1D, ATP6M; V-type H+-transporting ATPase subunit D	KAAS	0	0	0
K02154	Oxidative phosphorylation	ATPeV0A, ATP6N; V-type H+-transporting ATPase subunit a	KAAS	0	0	0
Electron transfer
		Electron transport complex protein
K03612	Electron transfer	rnfG; electron transport complex protein RnfG	KAAS	0	0	1
K03613	Electron transfer	rnfE; electron transport complex protein RnfE	KAAS	0	0	1
K03614	Electron transfer	rnfD; electron transport complex protein RnfD	KAAS	0	0	1
K03615	Electron transfer	rnfC; electron transport complex protein RnfC	KAAS	0	0	1
K03616	Electron transfer	rnfB; electron transport complex protein RnfB	KAAS	0	0	1
K03617	Electron transfer	rnfA; electron transport complex protein RnfA	KAAS	0	0	1
		Sodium transport
K09696	Electron transfer	natB; sodium transport system permease protein	KAAS	0	0	0
K09697	Electron transfer	natA; sodium transport system ATP-binding protein [EC:3.6.3.7]	KAAS	1	0	0
		Heterodisulfide reductase
K03388	Electron transfer	hdrA; heterodisulfide reductase subunit A [EC:1.8.98.1]	KAAS	1	0	0
K03389	Electron transfer	hdrB; heterodisulfide reductase subunit B [EC:1.8.98.1]	KAAS	1	0	0
K03390	Electron transfer	hdrC; heterodisulfide reductase subunit C [EC:1.8.98.1]	KAAS	0	0	0
		Ferredoxin--NADP+ reductase
K00528	Electron transfer	fpr; ferredoxin--NADP+ reductase [EC:1.18.1.2]	KAAS	3	0	0
K02641	Electron transfer	petH; ferredoxin--NADP+ reductase [EC:1.18.1.2]	KAAS	0	0	0
K21567	Electron transfer	ferredoxin/flavodoxin---NADP+ reductase	KAAS	1	0	0
		Flavin reductase
K05901	Electron transfer	BLVRB; biliverdin reductase / flavin reductase [EC:1.3.1.24 1.5.1.30]	KAAS	0	0	0
K00484	Electron transfer	hpaC; flavin reductase (NADH) [EC:1.5.1.36]	KAAS	0	0	0
		Electron transfer flavoprotein
K03522	Electron transfer	fixB, etfA; electron transfer flavoprotein alpha subunit	KAAS	2	1	1
K03521	Electron transfer	fixA, etfB; electron transfer flavoprotein beta subunit	KAAS	2	0	1
		Pyrophosphatase
K01507	Electron transfer	ppa; inorganic pyrophosphatase [EC:3.6.1.1]	KAAS	0	0	0
K06019	Electron transfer	ppaX; pyrophosphatase PpaX [EC:3.6.1.1]	KAAS	0	0	0
K11725	Electron transfer	LHPP; phospholysine phosphohistidine inorganic pyrophosphate phosphatase [EC:3.6.1.1 3.1.3.-]	KAAS	0	0	0
K11726	Electron transfer	NURF38; nucleosome-remodeling factor 38 kDa subunit [EC:3.6.1.1]	KAAS	0	0	0
K15986	Electron transfer	ppaC; manganese-dependent inorganic pyrophosphatase [EC:3.6.1.1]	KAAS	0	1	0
K15987	Electron transfer	hppA; K(+)-stimulated pyrophosphate-energized sodium pump [EC:3.6.1.1]	KAAS	1	0	1
Hydrogenases
		FeFe hydrogenases
TIGR02512	Hydrogenase	FeFe hydrogenase, Group A	Hmmer	19	14	10
K17997	Hydrogenase	hydA; iron-hydrogenase subunit alpha [EC:1.12.1.4]	KAAS	0	0	0
K17998	Hydrogenase	hydB; iron-hydrogenase subunit beta [EC:1.12.1.4]	KAAS	0	0	0
K17999	Hydrogenase	hydC; iron-hydrogenase subunit gamma [EC:1.12.1.4]	KAAS	0	0	0
TIGR04105	Hydrogenase	FeFe hydrogenase, Group B1/B3	Hmmer	24	9	12
		Group1
Hydrogenase_Vignais_Group_1_alignment	Hydrogenase	NiFe hydrogenase, Group 1	Hmmer	0	0	0
K06281	Hydrogenase	hyaB, hybC; hydrogenase large subunit [EC:1.12.99.6]	KAAS	1	2	1
K06282	Hydrogenase	hyaA, hybO; hydrogenase small subunit [EC:1.12.99.6]	KAAS	1	1	1
K18008	Hydrogenase	hydA; [NiFe] hydrogenase small subunit [EC:1.12.2.1]	KAAS	0	0	0
K00437	Hydrogenase	hydB; [NiFe] hydrogenase large subunit [EC:1.12.2.1]	KAAS	0	0	0
		Group2
Hydrogenase_Vignais_Group_2a_alignment	Hydrogenase	NiFe hydrogenase, Group 2a	Hmmer	0	0	0
Hydrogenase_Vignais_Group_2b_alignment	Hydrogenase	NiFe hydrogenase, Group 2b	Hmmer	0	0	0
		Group3
Hydrogenase_Vignais_Group_3a_alignment	Hydrogenase	NiFe hydrogenase, Group 3a	Hmmer	0	0	0
K00440	Hydrogenase	frhA; coenzyme F420 hydrogenase subunit alpha [EC:1.12.98.1]	KAAS	0	0	0
K00441	Hydrogenase	frhB; coenzyme F420 hydrogenase subunit beta [EC:1.12.98.1]	KAAS	1	0	0
K00442	Hydrogenase	frhD; coenzyme F420 hydrogenase subunit delta	KAAS	0	0	0
K00443	Hydrogenase	frhG; coenzyme F420 hydrogenase subunit gamma [EC:1.12.98.1]	KAAS	0	0	0
Hydrogenase_Vignais_Group_3b_alignment	Hydrogenase	NiFe hydrogenase, Group 3b	Hmmer	0	0	0
Hydrogenase_Vignais_Group_3c_alignment	Hydrogenase	NiFe hydrogenase, Group 3c	Hmmer	0	0	0
K14126	Hydrogenase	mvhA, vhuA, vhcA; F420-non-reducing hydrogenase large subunit [EC:1.12.99.-]	KAAS	1	0	0
K14127	Hydrogenase	mvhD, vhuD, vhcD; F420-non-reducing hydrogenase iron-sulfur subunit [EC:1.12.99.-]	KAAS	0	0	0
K14128	Hydrogenase	mvhG, vhuG, vhcG; F420-non-reducing hydrogenase small subunit [EC:1.12.99.-]	KAAS	1	0	0
Hydrogenase_Vignais_Group_3d_alignment	Hydrogenase	NiFe hydrogenase, Group 3d	Hmmer	0	0	0
K00436	Hydrogenase	hoxH; NAD-reducing hydrogenase large subunit [EC:1.12.1.2]	KAAS	1	0	0
K18007	Hydrogenase	hoxY; NAD-reducing hydrogenase small subunit [EC:1.12.1.2]	KAAS	1	0	0
K18006	Hydrogenase	hoxU; [NiFe] hydrogenase diaphorase moiety small subunit [EC:1.12.1.2]	KAAS
		Group4
Hydrogenase_Vignais_Group_4_alignment	Hydrogenase	NiFe hydrogenase, Group 4	Hmmer	0	0	0
K15827	Hydrogenase	hycB; formate hydrogenlyase subunit 2	KAAS	0	0	0
K15828	Hydrogenase	hycC; formate hydrogenlyase subunit 3	KAAS	0	0	0
K15829	Hydrogenase	hycD; formate hydrogenlyase subunit 4	KAAS	0	0	0
K15830	Hydrogenase	hycE; formate hydrogenlyase subunit 5	KAAS	0	0	0
K15831	Hydrogenase	hycF; formate hydrogenlyase subunit 6	KAAS	0	0	0
K15832	Hydrogenase	hycG; formate hydrogenlyase subunit 7	KAAS	0	1	0
K14086	Hydrogenase	echA; ech hydrogenase subunit A	KAAS	0	0	0
K14087	Hydrogenase	echB; ech hydrogenase subunit B	KAAS	0	0	0
K14088	Hydrogenase	echC; ech hydrogenase subunit C	KAAS	0	0	0
K14089	Hydrogenase	echD; ech hydrogenase subunit D	KAAS	0	0	0
K14090	Hydrogenase	echE; ech hydrogenase subunit E	KAAS	0	0	0
K14091	Hydrogenase	echF; ech hydrogenase subunit F	KAAS	0	0	0
K18016	Hydrogenase	mbhL; membrane-bound hydrogenase subunit alpha [EC:1.12.7.2]	KAAS	0	0	0
K18017	Hydrogenase	mbhK; membrane-bound hydrogenase subunit beta [EC:1.12.7.2]	KAAS	0	0	0
K18023	Hydrogenase	mbhJ; membrane-bound hydrogenase subunit mbhJ [EC:1.12.7.2]	KAAS	0	0	0
K14092	Hydrogenase	ehaA; energy-converting hydrogenase A subunit A	KAAS	0	0	0
K14093	Hydrogenase	ehaB; energy-converting hydrogenase A subunit B	KAAS	0	0	0
K14094	Hydrogenase	ehaC; energy-converting hydrogenase A subunit C	KAAS	0	0	0
K14095	Hydrogenase	ehaD; energy-converting hydrogenase A subunit D	KAAS	0	0	0
K14096	Hydrogenase	ehaE; energy-converting hydrogenase A subunit E	KAAS	0	0	0
K14097	Hydrogenase	ehaF; energy-converting hydrogenase A subunit F	KAAS	0	0	0
K14098	Hydrogenase	ehaG; energy-converting hydrogenase A subunit G	KAAS	0	0	0
K14099	Hydrogenase	ehaH; energy-converting hydrogenase A subunit H	KAAS	0	0	0
K14100	Hydrogenase	ehaI; energy-converting hydrogenase A subunit I	KAAS	0	0	0
K14101	Hydrogenase	ehaJ; energy-converting hydrogenase A subunit J	KAAS	0	0	0
K14102	Hydrogenase	ehaK; energy-converting hydrogenase A subunit K	KAAS	0	0	0
K14103	Hydrogenase	ehaL; energy-converting hydrogenase A subunit L	KAAS	0	0	0
K14104	Hydrogenase	ehaM; energy-converting hydrogenase A subunit M	KAAS	0	0	0
K14105	Hydrogenase	ehaN; energy-converting hydrogenase A subunit N	KAAS	0	0	0
K14106	Hydrogenase	ehaO; energy-converting hydrogenase A subunit O	KAAS	0	1	0
K14107	Hydrogenase	ehaP; energy-converting hydrogenase A subunit P	KAAS	0	0	0
K14108	Hydrogenase	ehaQ; energy-converting hydrogenase A subunit Q	KAAS	0	0	0
K14109	Hydrogenase	ehaR; energy-converting hydrogenase A subunit R	KAAS	0	0	0
K14110	Hydrogenase	ehbA; energy-converting hydrogenase B subunit A	KAAS	0	0	0
K14111	Hydrogenase	ehbB; energy-converting hydrogenase B subunit B	KAAS	0	0	0
K14112	Hydrogenase	ehbC; energy-converting hydrogenase B subunit C	KAAS	0	0	0
K14113	Hydrogenase	ehbD; energy-converting hydrogenase B subunit D	KAAS	0	0	0
K14114	Hydrogenase	ehbE; energy-converting hydrogenase B subunit E	KAAS	0	0	0
K14115	Hydrogenase	ehbF; energy-converting hydrogenase B subunit F	KAAS	0	0	0
K14116	Hydrogenase	ehbG; energy-converting hydrogenase B subunit G	KAAS	0	0	0
K14118	Hydrogenase	ehbI; energy-converting hydrogenase B subunit I	KAAS	0	0	0
K14119	Hydrogenase	ehbJ; energy-converting hydrogenase B subunit J	KAAS	0	0	0
K14120	Hydrogenase	ehbK; energy-converting hydrogenase B subunit K	KAAS	0	0	0
K14121	Hydrogenase	ehbL; energy-converting hydrogenase B subunit L	KAAS	0	0	0
K14122	Hydrogenase	ehbM; energy-converting hydrogenase B subunit M	KAAS	0	0	0
K14123	Hydrogenase	ehbN; energy-converting hydrogenase B subunit N	KAAS	0	0	0
K14124	Hydrogenase	ehbO; energy-converting hydrogenase B subunit O	KAAS	0	0	0
K14125	Hydrogenase	ehbP; energy-converting hydrogenase B subunit P	KAAS	0	0	0
K12136	Hydrogenase	hyfA; hydrogenase-4 component A [EC:1.-.-.-]	KAAS	0	0	0
K12137	Hydrogenase	hyfB; hydrogenase-4 component B [EC:1.-.-.-]	KAAS	0	0	0
K12138	Hydrogenase	hyfC; hydrogenase-4 component C [EC:1.-.-.-]	KAAS	0	0	0
K12139	Hydrogenase	hyfD; hydrogenase-4 component D [EC:1.-.-.-]	KAAS	0	0	0
K12140	Hydrogenase	hyfE; hydrogenase-4 component E [EC:1.-.-.-]	KAAS	0	0	0
K12141	Hydrogenase	hyfF; hydrogenase-4 component F [EC:1.-.-.-]	KAAS	1	0	0
K12142	Hydrogenase	hyfG; hydrogenase-4 component G [EC:1.-.-.-]	KAAS	0	0	0
K12144	Hydrogenase	hyfI; hydrogenase-4 component I [EC:1.-.-.-]	KAAS	0	0	0
K12145	Hydrogenase	hyfJ; hydrogenase-4 component J [EC:1.-.-.-]	KAAS	0	0	0
		Ferredoxin hydrogenase
K00533	Hydrogenase	E1.12.7.2L; ferredoxin hydrogenase large subunit [EC:1.12.7.2]	KAAS	0	0	0
K00534	Hydrogenase	E1.12.7.2S; ferredoxin hydrogenase small subunit [EC:1.12.7.2]	KAAS	0	0	0
Peptide degradation
		Aliphatic aromatic adehydes --> acetyl-CoA
K03738	Peptide degradation	aor; aldehyde:ferredoxin oxidoreductase [EC:1.2.7.5]	KAAS	3	2	1
		transaminated aromatic AA --> acetyl-CoA
K00179	Peptide degradation	iorA; indolepyruvate ferredoxin oxidoreductase, alpha subunit [EC:1.2.7.8]	KAAS	1	0	1
K00180	Peptide degradation	iorB; indolepyruvate ferredoxin oxidoreductase, beta subunit [EC:1.2.7.8]	KAAS	1	0	1
		Asparagin --> Aspartate
K05597	Peptide degradation	aspQ, ansB, ansA; glutamin-(asparagin-)ase [EC:3.5.1.38]	KAAS	0	0	0
K01424	Peptide degradation	E3.5.1.1, ansA, ansB; L-asparaginase [EC:3.5.1.1]	KAAS	1	0	2
		Aspartate --> oxoglutarate --> acetyl-CoA
K11358	Peptide degradation	yhdR; aspartate aminotransferase [EC:2.6.1.1]	KAAS	0	0	1
K00812	Peptide degradation	aspB; aspartate aminotransferase [EC:2.6.1.1]	KAAS	1	1	1
K00813	Peptide degradation	aspC; aspartate aminotransferase [EC:2.6.1.1]	KAAS	0	0	1
K00278	Peptide degradation	nadB; L-aspartate oxidase [EC:1.4.3.16]	KAAS	1	0	1
K00272	Peptide degradation	DDO; D-aspartate oxidase [EC:1.4.3.1]	KAAS	0	0	0
K01003	Peptide degradation	bcpA; oxaloacetate decarboxylase [EC:4.1.1.3]	KAAS	0	0	0
K01571	Peptide degradation	oadA; oxaloacetate decarboxylase, alpha subunit [EC:4.1.1.3]	KAAS	0	0	0
K01572	Peptide degradation	oadB; oxaloacetate decarboxylase, beta subunit [EC:4.1.1.3]	KAAS	0	0	0
K01573	Peptide degradation	oadG; oxaloacetate decarboxylase, gamma subunit [EC:4.1.1.3]	KAAS	0	0	0
K00027	Peptide degradation	ME2, sfcA, maeA; malate dehydrogenase (oxaloacetate-decarboxylating) [EC:1.1.1.38]	KAAS	1	0	1
K00028	Peptide degradation	E1.1.1.39; malate dehydrogenase (decarboxylating) [EC:1.1.1.39]	KAAS	0	0	0
K00029	Peptide degradation	E1.1.1.40, maeB; malate dehydrogenase (oxaloacetate-decarboxylating)(NADP+) [EC:1.1.1.40]	KAAS	0	0	0
K01610	Peptide degradation	E4.1.1.49, pckA; phosphoenolpyruvate carboxykinase (ATP) [EC:4.1.1.49]	KAAS	1	1	1
K01596	Peptide degradation	E4.1.1.32, pckA, PCK; phosphoenolpyruvate carboxykinase (GTP) [EC:4.1.1.32]	KAAS	0	0	0
K20370	Peptide degradation	PEPCK; phosphoenolpyruvate carboxykinase (diphosphate) [EC:4.1.1.38]	KAAS	0	0	0
K00174	Peptide degradation	korA, oorA, oforA; 2-oxoglutarate/2-oxoacid ferredoxin oxidoreductase subunit alpha [EC:1.2.7.3 1.2.7.11]	KAAS	3	2	1
K00175	Peptide degradation	korB, oorB, oforB; 2-oxoglutarate/2-oxoacid ferredoxin oxidoreductase subunit beta [EC:1.2.7.3 1.2.7.11]	KAAS	3	2	0
K00176	Peptide degradation	korD, oorD; 2-oxoglutarate ferredoxin oxidoreductase subunit delta [EC:1.2.7.3]	KAAS	1	0	1
K00177	Peptide degradation	korC, oorC; 2-oxoglutarate ferredoxin oxidoreductase subunit gamma [EC:1.2.7.3]	KAAS	2	1	0
K01916	Peptide degradation	nadE; NAD+ synthase [EC:6.3.1.5]	KAAS	0	1	0
		Aspartate --> Fumarate --> Pyr
K01940	Peptide degradation	argG, ASS1; argininosuccinate synthase [EC:6.3.4.5]	KAAS	1	2	1
K01755	Peptide degradation	argH, ASL; argininosuccinate lyase [EC:4.3.2.1]	KAAS	1	1	1
K01939	Peptide degradation	purA, ADSS; adenylosuccinate synthase [EC:6.3.4.4]	KAAS	1	1	1
K01756	Peptide degradation	purB, ADSL; adenylosuccinate lyase [EC:4.3.2.2]	KAAS	1	1	1
K01744	Peptide degradation	aspA; aspartate ammonia-lyase [EC:4.3.1.1]	KAAS	0	1	0
K01676	Peptide degradation	E4.2.1.2A, fumA, fumB; fumarate hydratase, class I [EC:4.2.1.2]	KAAS	0	0	0
K01677	Peptide degradation	E4.2.1.2AA, fumA; fumarate hydratase subunit alpha [EC:4.2.1.2]	KAAS	1	0	0
K01678	Peptide degradation	E4.2.1.2AB, fumB; fumarate hydratase subunit beta [EC:4.2.1.2]	KAAS	0	0	0
K01679	Peptide degradation	E4.2.1.2B, fumC; fumarate hydratase, class II [EC:4.2.1.2]	KAAS	0	0	1
K00116	Peptide degradation	mqo; malate dehydrogenase (quinone) [EC:1.1.5.4]	KAAS	0	0	0
K00024	Peptide degradation	mdh; malate dehydrogenase [EC:1.1.1.37]	KAAS	0	0	1
K00027	Peptide degradation	ME2, sfcA, maeA; malate dehydrogenase (oxaloacetate-decarboxylating) [EC:1.1.1.38]	KAAS	1	0	1
K00028	Peptide degradation	E1.1.1.39; malate dehydrogenase (decarboxylating) [EC:1.1.1.39]	KAAS	0	0	0
K00029	Peptide degradation	E1.1.1.40, maeB; malate dehydrogenase (oxaloacetate-decarboxylating)(NADP+) [EC:1.1.1.40]	KAAS	0	0	0
K01003	Peptide degradation	bcpA; oxaloacetate decarboxylase [EC:4.1.1.3]	KAAS	0	0	0
K01571	Peptide degradation	oadA; oxaloacetate decarboxylase, alpha subunit [EC:4.1.1.3]	KAAS	0	0	0
K01572	Peptide degradation	oadB; oxaloacetate decarboxylase, beta subunit [EC:4.1.1.3]	KAAS	0	0	0
K01573	Peptide degradation	oadG; oxaloacetate decarboxylase, gamma subunit [EC:4.1.1.3]	KAAS	0	0	0
K00281	Peptide degradation	GLDC, gcvP; glycine dehydrogenase [EC:1.4.4.2]	KAAS	0	0	0
K00282	Peptide degradation	gcvPA; glycine dehydrogenase subunit 1 [EC:1.4.4.2]	KAAS	1	0	1
K00283	Peptide degradation	gcvPB; glycine dehydrogenase subunit 2 [EC:1.4.4.2]	KAAS	1	1	1
K00605	Peptide degradation	gcvT, AMT; aminomethyltransferase [EC:2.1.2.10]	KAAS	2	1	2
K00382	Peptide degradation	DLD, lpd, pdhD; dihydrolipoamide dehydrogenase [EC:1.8.1.4]	KAAS	1	1	2
		Lysine fermentation (to acetoacetate to acetyl-CoA)
K01843	Peptide degradation	kamA; lysine 2,3-aminomutase [EC:5.4.3.2]	KAAS	0	1	1
K01844	Peptide degradation	kamD; beta-lysine 5,6-aminomutase alpha subunit [EC:5.4.3.3]	KAAS	0	0	0
K18011	Peptide degradation	kamE; beta-lysine 5,6-aminomutase beta subunit [EC:5.4.3.3]	KAAS	0	0	0
K18012	Peptide degradation	kdd; L-erythro-3,5-diaminohexanoate dehydrogenase [EC:1.4.1.11]	KAAS	0	0	0
K18013	Peptide degradation	kce; 3-keto-5-aminohexanoate cleavage enzyme [EC:2.3.1.247]	KAAS	0	0	0
K01034	Peptide degradation	atoD; acetate CoA/acetoacetate CoA-transferase alpha subunit [EC:2.8.3.8 2.8.3.9]	KAAS	0	0	0
K01035	Peptide degradation	atoA; acetate CoA/acetoacetate CoA-transferase beta subunit [EC:2.8.3.8 2.8.3.9]	KAAS	0	0	0
K19709	Peptide degradation	ydiF; acetate CoA-transferase [EC:2.8.3.8]	KAAS	0	0	0
K01907	Peptide degradation	AACS, acsA; acetoacetyl-CoA synthetase [EC:6.2.1.16]	KAAS	0	0	0
K01027	Peptide degradation	OXCT; 3-oxoacid CoA-transferase [EC:2.8.3.5]	KAAS	0	0	1
K01028	Peptide degradation	E2.8.3.5A, scoA; 3-oxoacid CoA-transferase subunit A [EC:2.8.3.5]	KAAS	0	0	0
K01029	Peptide degradation	E2.8.3.5B, scoB; 3-oxoacid CoA-transferase subunit B [EC:2.8.3.5]	KAAS	0	0	0
K00626	Peptide degradation	E2.3.1.9, atoB; acetyl-CoA C-acetyltransferase [EC:2.3.1.9]	KAAS	4	0	2
K00826	Peptide degradation	E2.6.1.42, ilvE; branched-chain amino acid aminotransferase [EC:2.6.1.42]	KAAS	2	1	1
K00186	Peptide degradation	vorA; 2-oxoisovalerate ferredoxin oxidoreductase, alpha subunit [EC:1.2.7.7]	KAAS	0	0	0
K00187	Peptide degradation	vorB; 2-oxoisovalerate ferredoxin oxidoreductase, beta subunit [EC:1.2.7.7]	KAAS	0	0	0
K00188	Peptide degradation	vorD; 2-oxoisovalerate ferredoxin oxidoreductase, delta subunit [EC:1.2.7.7]	KAAS	0	0	0
K00189	Peptide degradation	vorG; 2-oxoisovalerate ferredoxin oxidoreductase, gamma subunit [EC:1.2.7.7]	KAAS	0	0	0
K00166	Peptide degradation	BCKDHA, bkdA1; 2-oxoisovalerate dehydrogenase E1 component alpha subunit [EC:1.2.4.4]	KAAS	2	0	0
K00167	Peptide degradation	BCKDHB, bkdA2; 2-oxoisovalerate dehydrogenase E1 component beta subunit [EC:1.2.4.4]	KAAS	1	0	0
K11381	Peptide degradation	bkdA; 2-oxoisovalerate dehydrogenase E1 component [EC:1.2.4.4]	KAAS	1	0	0
K00382	Peptide degradation	DLD, lpd, pdhD; dihydrolipoamide dehydrogenase [EC:1.8.1.4]	KAAS	1	1	2
K09699	Peptide degradation	DBT, bkdB; 2-oxoisovalerate dehydrogenase E2 component (dihydrolipoyl transacylase) [EC:2.3.1.168]	KAAS	0	0	0
K00253	Peptide degradation	IVD, ivd; isovaleryl-CoA dehydrogenase [EC:1.3.8.4]	KAAS	0	0	1
K00249	Peptide degradation	ACADM, acd; acyl-CoA dehydrogenase [EC:1.3.8.7]	KAAS	6	0	0
K01968	Peptide degradation	E6.4.1.4A; 3-methylcrotonyl-CoA carboxylase alpha subunit [EC:6.4.1.4]	KAAS	0	0	1
K01969	Peptide degradation	E6.4.1.4B; 3-methylcrotonyl-CoA carboxylase beta subunit [EC:6.4.1.4]	KAAS	0	1	1
K05607	Peptide degradation	AUH; methylglutaconyl-CoA hydratase [EC:4.2.1.18]	KAAS	0	0	2
K13766	Peptide degradation	liuC; methylglutaconyl-CoA hydratase [EC:4.2.1.18]	KAAS	0	0	0
K01640	Peptide degradation	E4.1.3.4, HMGCL, hmgL; hydroxymethylglutaryl-CoA lyase [EC:4.1.3.4]	KAAS	0	0	0
K00248	Peptide degradation	ACADS, bcd; butyryl-CoA dehydrogenase [EC:1.3.8.1]	KAAS	2	0	1
K01692	Peptide degradation	paaF, echA; enoyl-CoA hydratase [EC:4.2.1.17]	KAAS	1	0	0
K01715	Peptide degradation	crt; enoyl-CoA hydratase [EC:4.2.1.17]	KAAS	1	1	1
K01782	Peptide degradation	fadJ; 3-hydroxyacyl-CoA dehydrogenase / enoyl-CoA hydratase / 3-hydroxybutyryl-CoA epimerase [EC:1.1.1.35 4.2.1.17 5.1.2.3]	KAAS	0	0	0
K00022	Peptide degradation	HADH; 3-hydroxyacyl-CoA dehydrogenase [EC:1.1.1.35]	KAAS	0	0	0
K01782	Peptide degradation	fadJ; 3-hydroxyacyl-CoA dehydrogenase / enoyl-CoA hydratase / 3-hydroxybutyryl-CoA epimerase [EC:1.1.1.35 4.2.1.17 5.1.2.3]	KAAS	0	0	0
K01825	Peptide degradation	fadB; 3-hydroxyacyl-CoA dehydrogenase / enoyl-CoA hydratase / 3-hydroxybutyryl-CoA epimerase / enoyl-CoA isomerase [EC:1.1.1.35 4.2.1.17 5.1.2.3 5.3.3.8]	KAAS	0	0	0
K07514	Peptide degradation	EHHADH; enoyl-CoA hydratase / 3-hydroxyacyl-CoA dehydrogenase / 3,2-trans-enoyl-CoA isomerase [EC:4.2.1.17 1.1.1.35 5.3.3.8]	KAAS	0	0	0
K07516	Peptide degradation	fadN; 3-hydroxyacyl-CoA dehydrogenase [EC:1.1.1.35]	KAAS	0	0	0
K08683	Peptide degradation	HSD17B10; 3-hydroxyacyl-CoA dehydrogenase / 3-hydroxy-2-methylbutyryl-CoA dehydrogenase [EC:1.1.1.35 1.1.1.178]	KAAS	0	0	0
K12405	Peptide degradation	HSD17B4; 3-hydroxyacyl-CoA dehydrogenase / 3a,7a,12a-trihydroxy-5b-cholest-24-enoyl-CoA hydratase / enoyl-CoA hydratase 2 [EC:1.1.1.35 4.2.1.107 4.2.1.119]	KAAS	2	0	0
K15016	Peptide degradation	K15016; enoyl-CoA hydratase / 3-hydroxyacyl-CoA dehydrogenase [EC:4.2.1.17 1.1.1.35]	KAAS	0	1	0
K00632	Peptide degradation	fadA, fadI; acetyl-CoA acyltransferase [EC:2.3.1.16]	KAAS	2	0	1
K07508	Peptide degradation	ACAA2; acetyl-CoA acyltransferase 2 [EC:2.3.1.16]	KAAS	0	0	1
K07513	Peptide degradation	ACAA1; acetyl-CoA acyltransferase 1 [EC:2.3.1.16]	KAAS	0	0
K00248	Peptide degradation	ACADS, bcd; butyryl-CoA dehydrogenase [EC:1.3.8.1]	KAAS	2	0	1
K01825	Peptide degradation	fadB; 3-hydroxyacyl-CoA dehydrogenase / enoyl-CoA hydratase / 3-hydroxybutyryl-CoA epimerase / enoyl-CoA isomerase [EC:1.1.1.35 4.2.1.17 5.1.2.3 5.3.3.8]	KAAS	0	0	0
K07511	Peptide degradation	ECHS1; enoyl-CoA hydratase [EC:4.2.1.17]	KAAS	1	0	0
K07514	Peptide degradation	EHHADH; enoyl-CoA hydratase / 3-hydroxyacyl-CoA dehydrogenase / 3,2-trans-enoyl-CoA isomerase [EC:4.2.1.17 1.1.1.35 5.3.3.8]	KAAS	0	0	0
K07515	Peptide degradation	HADHA; enoyl-CoA hydratase / long-chain 3-hydroxyacyl-CoA dehydrogenase [EC:4.2.1.17 1.1.1.211]	KAAS	0	0	0
K13767	Peptide degradation	fadB; enoyl-CoA hydratase [EC:4.2.1.17]	KAAS	0	0	0
K15016	Peptide degradation	K15016; enoyl-CoA hydratase / 3-hydroxyacyl-CoA dehydrogenase [EC:4.2.1.17 1.1.1.35]	KAAS	0	1	0
K01782	Peptide degradation	fadJ; 3-hydroxyacyl-CoA dehydrogenase / enoyl-CoA hydratase / 3-hydroxybutyryl-CoA epimerase [EC:1.1.1.35 4.2.1.17 5.1.2.3]	KAAS	0	0	0
K05605	Peptide degradation	HIBCH; 3-hydroxyisobutyryl-CoA hydrolase [EC:3.1.2.4]	KAAS	0	0	1
K00020	Peptide degradation	mmsB, HIBADH; 3-hydroxyisobutyrate dehydrogenase [EC:1.1.1.31]	KAAS	1	0	0
K00022	Peptide degradation	HADH; 3-hydroxyacyl-CoA dehydrogenase [EC:1.1.1.35]	KAAS	0	0	0
		Glycine --> Serine
K00830	Peptide degradation	AGXT; alanine-glyoxylate transaminase / serine-glyoxylate transaminase / serine-pyruvate transaminase [EC:2.6.1.44 2.6.1.45 2.6.1.51]	KAAS	1	0	0
K00600	Peptide degradation	glyA, SHMT; glycine hydroxymethyltransferase [EC:2.1.2.1]	KAAS	2	0	1
		Serine --> Pyruvate
K17989	Peptide degradation	SDS, SDH, CHA1; L-serine/L-threonine ammonia-lyase [EC:4.3.1.17 4.3.1.19]	KAAS	1	0	0
K01752	Peptide degradation	E4.3.1.17, sdaA, sdaB, tdcG; L-serine dehydratase [EC:4.3.1.17]	KAAS	0	0	1
		Alanine --> Pyruvate
K00814	Peptide degradation	GPT, ALT; alanine transaminase [EC:2.6.1.2]	KAAS	0	0	0
K00827	Peptide degradation	AGXT2; alanine-glyoxylate transaminase / (R)-3-amino-2-methylpropionate-pyruvate transaminase [EC:2.6.1.44 2.6.1.40]	KAAS	0	0	0
K00830	Peptide degradation	AGXT; alanine-glyoxylate transaminase / serine-glyoxylate transaminase / serine-pyruvate transaminase [EC:2.6.1.44 2.6.1.45 2.6.1.51]	KAAS	1	0	0
		Histidine --> Glutamate
K01745	Peptide degradation	hutH, HAL; histidine ammonia-lyase [EC:4.3.1.3]	KAAS	0	0	0
K01712	Peptide degradation	hutU, UROC1; urocanate hydratase [EC:4.2.1.49]	KAAS	1	0	0
K01468	Peptide degradation	hutI, AMDHD1; imidazolonepropionase [EC:3.5.2.7]	KAAS	0	0	0
K01479	Peptide degradation	hutG; formiminoglutamase [EC:3.5.3.8]	KAAS	0	0	0
K00603	Peptide degradation	fctD; glutamate formiminotransferase [EC:2.1.2.5]	KAAS	0	0	0
K13990	Peptide degradation	FTCD; glutamate formiminotransferase / formiminotetrahydrofolate cyclodeaminase [EC:2.1.2.5 4.3.1.4]	KAAS	0	0	0
		Proline --> Glutamate
K00318	Peptide degradation	PRODH; proline dehydrogenase [EC:1.5.-.-]	KAAS	0	0	1
K00286	Peptide degradation	proC; pyrroline-5-carboxylate reductase [EC:1.5.1.2]	KAAS	1	0	1
K00294	Peptide degradation	E1.2.1.88; 1-pyrroline-5-carboxylate dehydrogenase [EC:1.2.1.88]	KAAS	1	0	1
		Arginine --> Glutamate
K01476	Peptide degradation	E3.5.3.1, rocF, arg; arginase [EC:3.5.3.1]	KAAS	1	0	0
K00819	Peptide degradation	rocD, OAT; ornithine--oxo-acid transaminase [EC:2.6.1.13]	KAAS	1	0	0
K00294	Peptide degradation	E1.2.1.88; 1-pyrroline-5-carboxylate dehydrogenase [EC:1.2.1.88]	KAAS	1	0	1
		Tryp + Oxoglutarat --> Glutamate + (indol-3-yl)pyruvate
K00838	Peptide degradation	ARO8; aromatic amino acid aminotransferase I [EC:2.6.1.57 2.6.1.27 2.6.1.5]	KAAS	0	0	0
K14265	Peptide degradation	Tam1; tryptophan aminotransferase [EC:2.6.1.27]	KAAS	0	0	0
		Glutamine --> Glutamate
K01425	Peptide degradation	glsA, GLS; glutaminase [EC:3.5.1.2]	KAAS	0	0	1
K05597	Peptide degradation	aspQ, ansB, ansA; glutamin-(asparagin-)ase [EC:3.5.1.38]	KAAS	0	0	0
		Glutamate --> Pyruvate (methylaspartate pathway)
K01846	Peptide degradation	glmS, mutS, mamA; methylaspartate mutase sigma subunit [EC:5.4.99.1]	KAAS	0	0	0
K19268	Peptide degradation	glmE, mutE, mamB; methylaspartate mutase epsilon subunit [EC:5.4.99.1]	KAAS	0	0	0
K04835	Peptide degradation	mal; methylaspartate ammonia-lyase [EC:4.3.1.2]	KAAS	0	0	0
EC 4.2.1.34	Peptide degradation	(S)-2-methylmalate dehydratase	no KO	0	0	0
EC 4.1.3.22	Peptide degradation	citramalate lyase	no KO	0	0	0
		Glutamate --> Crotonyl-CoA (hydroxyglutarate pathway)
K00260	Peptide degradation	gudB, rocG; glutamate dehydrogenase [EC:1.4.1.2]	KAAS	0	0	0
K15371	Peptide degradation	GDH2; glutamate dehydrogenase [EC:1.4.1.2]	KAAS	0	0	1
K00261	Peptide degradation	GLUD1_2, gdhA; glutamate dehydrogenase (NAD(P)+) [EC:1.4.1.3]	KAAS	1	0	0
K00262	Peptide degradation	E1.4.1.4, gdhA; glutamate dehydrogenase (NADP+) [EC:1.4.1.4]	KAAS	0	1	0
K00109	Peptide degradation	E1.1.99.2; 2-hydroxyglutarate dehydrogenase [EC:1.1.99.2]	KAAS	0	0	0
K01039	Peptide degradation	gctA; glutaconate CoA-transferase, subunit A [EC:2.8.3.12]	KAAS	0	0	0
K01040	Peptide degradation	gctB; glutaconate CoA-transferase, subunit B [EC:2.8.3.12]	KAAS	0	0	0
K01615	Peptide degradation	E4.1.1.70; glutaconyl-CoA decarboxylase [EC:4.1.1.70]	KAAS	0	0	0
		Glutamate --> acetyl-CoA
K00260	Peptide degradation	gudB, rocG; glutamate dehydrogenase [EC:1.4.1.2]	KAAS	0	0	0
K15371	Peptide degradation	GDH2; glutamate dehydrogenase [EC:1.4.1.2]	KAAS	0	0	1
K00261	Peptide degradation	GLUD1_2, gdhA; glutamate dehydrogenase (NAD(P)+) [EC:1.4.1.3]	KAAS	1	0	0
K00262	Peptide degradation	E1.4.1.4, gdhA; glutamate dehydrogenase (NADP+) [EC:1.4.1.4]	KAAS	0	1	0
K00031	Peptide degradation	IDH1, IDH2, icd; isocitrate dehydrogenase [EC:1.1.1.42]	KAAS	0	1	1
K00030	Peptide degradation	IDH3; isocitrate dehydrogenase (NAD+) [EC:1.1.1.41]	KAAS	1	0	0
K17753	Peptide degradation	HICDH; isocitrate--homoisocitrate dehydrogenase [EC:1.1.1.286]	KAAS	0	0	0
K01681	Peptide degradation	ACO, acnA; aconitate hydratase [EC:4.2.1.3]	KAAS	1	0	1
K01682	Peptide degradation	acnB; aconitate hydratase 2 / 2-methylisocitrate dehydratase [EC:4.2.1.3 4.2.1.99]	KAAS	0	0	0
K01647	Peptide degradation	CS, gltA; citrate synthase [EC:2.3.3.1]	KAAS	1	0	0
K01648	Peptide degradation	ACLY; ATP citrate (pro-S)-lyase [EC:2.3.3.8]	KAAS	0	0	0
K15230	Peptide degradation	aclA; ATP-citrate lyase alpha-subunit [EC:2.3.3.8]	KAAS	0	0	0
K15231	Peptide degradation	aclB; ATP-citrate lyase beta-subunit [EC:2.3.3.8]	KAAS	0	0	0
		Glutamate --> Succinyl-CoA
K00260	Peptide degradation	gudB, rocG; glutamate dehydrogenase [EC:1.4.1.2]	KAAS	0	0	0
K15371	Peptide degradation	GDH2; glutamate dehydrogenase [EC:1.4.1.2]	KAAS	0	0	1
K00261	Peptide degradation	GLUD1_2, gdhA; glutamate dehydrogenase (NAD(P)+) [EC:1.4.1.3]	KAAS	1	0	0
K00262	Peptide degradation	E1.4.1.4, gdhA; glutamate dehydrogenase (NADP+) [EC:1.4.1.4]	KAAS	0	1	0
K00174	Peptide degradation	korA, oorA, oforA; 2-oxoglutarate/2-oxoacid ferredoxin oxidoreductase subunit alpha [EC:1.2.7.3 1.2.7.11]	KAAS	3	2	1
K00175	Peptide degradation	korB, oorB, oforB; 2-oxoglutarate/2-oxoacid ferredoxin oxidoreductase subunit beta [EC:1.2.7.3 1.2.7.11]	KAAS	3	2	0
K01899	Peptide degradation	succinyl-CoA synthetase alpha	KAAS	1	0	0
K01900	Peptide degradation	succinyl-CoA synthetase beta	KAAS	0	0	0
K01902	Peptide degradation	sucD; succinyl-CoA synthetase alpha subunit [EC:6.2.1.5]	KAAS	1	1	1
K01903	Peptide degradation	sucC; succinyl-CoA synthetase beta subunit [EC:6.2.1.5]	KAAS	1	1	1
K18118	Peptide degradation	aarC, cat1; succinyl-CoA:acetate CoA-transferase [EC:2.8.3.18]	KAAS	0	0	0
K00239	Peptide degradation	sdhA, frdA; succinate dehydrogenase / fumarate reductase, flavoprotein subunit [EC:1.3.5.1 1.3.5.4]	KAAS	1	2	0
K00240	Peptide degradation	sdhB, frdB; succinate dehydrogenase / fumarate reductase, iron-sulfur subunit [EC:1.3.5.1 1.3.5.4]	KAAS	1	1	0
K00241	Peptide degradation	sdhC, frdC; succinate dehydrogenase / fumarate reductase, cytochrome b subunit	KAAS	2	1	0
K00242	Peptide degradation	sdhD, frdD; succinate dehydrogenase / fumarate reductase, membrane anchor subunit	KAAS	1	0	0
K00244	Peptide degradation	frdA; fumarate reductase flavoprotein subunit [EC:1.3.5.4]	KAAS	0	0	0
K00245	Peptide degradation	frdB; fumarate reductase iron-sulfur subunit [EC:1.3.5.4]	KAAS	0	0	0
K00246	Peptide degradation	frdC; fumarate reductase subunit C	KAAS	0	0	0
K00247	Peptide degradation	frdD; fumarate reductase subunit D	KAAS	0	0	0
K01676	Peptide degradation	E4.2.1.2A, fumA, fumB; fumarate hydratase, class I [EC:4.2.1.2]	KAAS	0	0	0
K01677	Peptide degradation	E4.2.1.2AA, fumA; fumarate hydratase subunit alpha [EC:4.2.1.2]	KAAS	1	0	0
K01678	Peptide degradation	E4.2.1.2AB, fumB; fumarate hydratase subunit beta [EC:4.2.1.2]	KAAS	0	0	0
K01679	Peptide degradation	E4.2.1.2B, fumC; fumarate hydratase, class II [EC:4.2.1.2]	KAAS	0	0	1
K00116	Peptide degradation	mqo; malate dehydrogenase (quinone) [EC:1.1.5.4]	KAAS	0	0	0
K00024	Peptide degradation	mdh; malate dehydrogenase [EC:1.1.1.37]	KAAS	0	0	1
K00027	Peptide degradation	ME2, sfcA, maeA; malate dehydrogenase (oxaloacetate-decarboxylating) [EC:1.1.1.38]	KAAS	1	0	1
K00028	Peptide degradation	E1.1.1.39; malate dehydrogenase (decarboxylating) [EC:1.1.1.39]	KAAS	0	0	0
K00029	Peptide degradation	E1.1.1.40, maeB; malate dehydrogenase (oxaloacetate-decarboxylating)(NADP+) [EC:1.1.1.40]	KAAS	0	0	0
		Threonine --> Oxobutanoate --> Propanoyl-CoA
K17989	Peptide degradation	SDS, SDH, CHA1; L-serine/L-threonine ammonia-lyase [EC:4.3.1.17 4.3.1.19]	KAAS	1	0	0
K01754	Peptide degradation	E4.3.1.19, ilvA, tdcB; threonine dehydratase [EC:4.3.1.19]	KAAS	2	1	0
K00656	Peptide degradation	E2.3.1.54, pflD; formate C-acetyltransferase [EC:2.3.1.54]	KAAS	1	0	1
K00166	Peptide degradation	BCKDHA, bkdA1; 2-oxoisovalerate dehydrogenase E1 component alpha subunit [EC:1.2.4.4]	KAAS	2	0	0
K00167	Peptide degradation	BCKDHB, bkdA2; 2-oxoisovalerate dehydrogenase E1 component beta subunit [EC:1.2.4.4]	KAAS	1	0	0
K11381	Peptide degradation	bkdA; 2-oxoisovalerate dehydrogenase E1 component [EC:1.2.4.4]	KAAS	1	0	0
K00382	Peptide degradation	DLD, lpd, pdhD; dihydrolipoamide dehydrogenase [EC:1.8.1.4]	KAAS	1	1	2
K09699	Peptide degradation	DBT, bkdB; 2-oxoisovalerate dehydrogenase E2 component (dihydrolipoyl transacylase) [EC:2.3.1.168]	KAAS
		Cystein --> Pyruvate
K01760	Peptide degradation	metC; cystathionine beta-lyase [EC:4.4.1.8]	KAAS	0	1	0
K14155	Peptide degradation	patB, malY; cystathione beta-lyase [EC:4.4.1.8]	KAAS	1	1	1
K01758	Peptide degradation	CTH; cystathionine gamma-lyase [EC:4.4.1.1]	KAAS	1	0	0
K17217	Peptide degradation	mccB; cystathionine gamma-lyase / homocysteine desulfhydrase [EC:4.4.1.1 4.4.1.2]	KAAS	0	0	0
K20021	Peptide degradation	E4.4.1.28; L-cysteine desulfidase [EC:4.4.1.28]	KAAS	0	0	0
		Methionate --> Oxobutanoate --> Propanoyl-CoA
K00789	Peptide degradation	metK; S-adenosylmethionine synthetase [EC:2.5.1.6]	KAAS	1	2	1
K01762	Peptide degradation	ACS; 1-aminocyclopropane-1-carboxylate synthase [EC:4.4.1.14]	KAAS	0	0	0
K01505	Peptide degradation	E3.5.99.7; 1-aminocyclopropane-1-carboxylate deaminase [EC:3.5.99.7]	KAAS	0	0	0
K00656	Peptide degradation	E2.3.1.54, pflD; formate C-acetyltransferase [EC:2.3.1.54]	KAAS	1	0	1
K00166	Peptide degradation	BCKDHA, bkdA1; 2-oxoisovalerate dehydrogenase E1 component alpha subunit [EC:1.2.4.4]	KAAS	2	0	0
K00167	Peptide degradation	BCKDHB, bkdA2; 2-oxoisovalerate dehydrogenase E1 component beta subunit [EC:1.2.4.4]	KAAS	1	0	0
K11381	Peptide degradation	bkdA; 2-oxoisovalerate dehydrogenase E1 component [EC:1.2.4.4]	KAAS	1	0	0
K00382	Peptide degradation	DLD, lpd, pdhD; dihydrolipoamide dehydrogenase [EC:1.8.1.4]	KAAS	1	1	2
K09699	Peptide degradation	DBT, bkdB; 2-oxoisovalerate dehydrogenase E2 component (dihydrolipoyl transacylase) [EC:2.3.1.168]	KAAS
		Phe --> Tyr
K00500		phhA, PAH; phenylalanine-4-hydroxylase [EC:1.14.16.1]	KAAS	0	0	0
		Tyrosine --> Fumarate + Acetoacetate
K00815	Peptide degradation	TAT; tyrosine aminotransferase [EC:2.6.1.5]	KAAS	0	0	0
K00832	Peptide degradation	tyrB; aromatic-amino-acid transaminase [EC:2.6.1.57]	KAAS	0	0	0
K11358	Peptide degradation	yhdR; aspartate aminotransferase [EC:2.6.1.1]	KAAS	0	0	1
K00812	Peptide degradation	aspB; aspartate aminotransferase [EC:2.6.1.1]	KAAS	1	1	1
K00813	Peptide degradation	aspC; aspartate aminotransferase [EC:2.6.1.1]	KAAS	0	0	1
K00457	Peptide degradation	HPD, hppD; 4-hydroxyphenylpyruvate dioxygenase [EC:1.13.11.27]	KAAS	0	0	0
K00451	Peptide degradation	HGD, hmgA; homogentisate 1,2-dioxygenase [EC:1.13.11.5]	KAAS	0	0	0
K01800	Peptide degradation	maiA, GSTZ1; maleylacetoacetate isomerase [EC:5.2.1.2]	KAAS	0	0	0
K01555	Peptide degradation	FAH, fahA; fumarylacetoacetase [EC:3.7.1.2]	KAAS	0	0	0
		Tryp --> acetoacetate
K00453	Peptide degradation	E1.13.11.11, TDO2; tryptophan 2,3-dioxygenase [EC:1.13.11.11]	KAAS	0	0	0
K01432	Peptide degradation	AFMID; arylformamidase [EC:3.5.1.9]	KAAS	0	0	0
K07130	Peptide degradation	kynB; arylformamidase [EC:3.5.1.9]	KAAS	0	0	0
K00486	Peptide degradation	KMO; kynurenine 3-monooxygenase [EC:1.14.13.9]	KAAS	0	0	0
K01556	Peptide degradation	KYNU, kynU; kynureninase [EC:3.7.1.3]	KAAS	1	0	0
K00452	Peptide degradation	HAAO; 3-hydroxyanthranilate 3,4-dioxygenase [EC:1.13.11.6]	KAAS	0	0	0
K03392	Peptide degradation	ACMSD; aminocarboxymuconate-semialdehyde decarboxylase [EC:4.1.1.45]	KAAS	0	0	0
K10217	Peptide degradation	dmpC, xylG, praB; aminomuconate-semialdehyde/2-hydroxymuconate-6-semialdehyde dehydrogenase [EC:1.2.1.32 1.2.1.85]	KAAS	0	0	0
Glycolysis
		Glucokinase
K00845	Glycolysis	glk; glucokinase [EC:2.7.1.2]	KAAS	6	1	0
K00844	Glycolysis	HK; hexokinase [EC:2.7.1.1]	KAAS	0	0	0
K00918	Glycolysis	pfkC; ADP-dependent phosphofructokinase/glucokinase [EC:2.7.1.146 2.7.1.147]	KAAS	0	0	0
K00886	Glycolysis	ppgK; polyphosphate glucokinase [EC:2.7.1.63]	KAAS	0	0	0
K08074	Glycolysis	ADPGK; ADP-dependent glucokinase [EC:2.7.1.147]	KAAS	0	0	0
K00846	Glycolysis	KHK; ketohexokinase [EC:2.7.1.3]	KAAS	0	0	0
K00882	Glycolysis	fruK; 1-phosphofructokinase [EC:2.7.1.56]	KAAS	0	0	0
		Glucose-6-phosphate isomerase
K06859	Glycolysis	pgi1; glucose-6-phosphate isomerase, archaeal [EC:5.3.1.9]	KAAS	0	0	0
K01810	Glycolysis	GPI, pgi; glucose-6-phosphate isomerase [EC:5.3.1.9]	KAAS	0	1	1
K15916	Glycolysis	pgi-pmi; glucose/mannose-6-phosphate isomerase [EC:5.3.1.9 5.3.1.8]	KAAS	1	0	0
		Phosphofructokinase
K00918	Glycolysis	pfkC; ADP-dependent phosphofructokinase/glucokinase [EC:2.7.1.146 2.7.1.147]	KAAS	0	0	0
K00895	Glycolysis	pfp, pfk; pyrophosphate--fructose-6-phosphate 1-phosphotransferase [EC:2.7.1.90]	KAAS	0	0	0
K21071	Glycolysis	ATP-dependent phosphofructokinase / diphosphate-dependent phosphofructokinase [EC:2.7.1.11 2.7.1.90]	KAAS	0	1	0
K00850	Glycolysis	pfkA, PFK; 6-phosphofructokinase 1 [EC:2.7.1.11]	KAAS	1	1	0
K16370	Glycolysis	pfkB; 6-phosphofructokinase 2 [EC:2.7.1.11]	KAAS	0	0	0
		Fructose-1,6-bisphosphatase
K01622	Glycolysis	K01622; fructose 1,6-bisphosphate aldolase/phosphatase [EC:4.1.2.13 3.1.3.11]	KAAS	1	0	0
K01623	Glycolysis	ALDO; fructose-bisphosphate aldolase, class I [EC:4.1.2.13]	KAAS	0	0	0
K01624	Glycolysis	FBA, fbaA; fructose-bisphosphate aldolase, class II [EC:4.1.2.13]	KAAS	1	1	0
K11645	Glycolysis	fbaB; fructose-bisphosphate aldolase, class I [EC:4.1.2.13]	KAAS	1	0	0
K16305	Glycolysis	K16305; fructose-bisphosphate aldolase / 6-deoxy-5-ketofructose 1-phosphate synthase [EC:4.1.2.13 2.2.1.11]	KAAS	0	0	0
K16306	Glycolysis	K16306; fructose-bisphosphate aldolase / 2-amino-3,7-dideoxy-D-threo-hept-6-ulosonate synthase [EC:4.1.2.13 2.2.1.10]	KAAS	0	0	0
		Triosephosphate Isomerase
K01803	Glycolysis	TPI, tpiA; triosephosphate isomerase (TIM) [EC:5.3.1.1]	KAAS	2	0	0
		Glyceraldehyde 3-phosphate dehydrogenase
K00134	Glycolysis	GAPDH, gapA; glyceraldehyde 3-phosphate dehydrogenase [EC:1.2.1.12]	KAAS	1	1	1
K00150	Glycolysis	gap2; glyceraldehyde-3-phosphate dehydrogenase (NAD(P)) [EC:1.2.1.59]	KAAS	1	0	0
		Phosphoglycerate kinase
K00927	Glycolysis	PGK, pgk; phosphoglycerate kinase [EC:2.7.2.3]	KAAS	1	1	1
		Glyceraldehyde-3-phosphate dehydrogenase
K00131	Glycolysis	gapN; glyceraldehyde-3-phosphate dehydrogenase (NADP+) [EC:1.2.1.9]	KAAS	0	0	0
K11389	Glycolysis	gapor; glyceraldehyde-3-phosphate dehydrogenase (ferredoxin) [EC:1.2.7.6]	KAAS	1	0	0
K18978	Glycolysis	gapN; glyceraldehyde-3-phosphate dehydrogenase [NAD(P)+] [EC:1.2.1.90]	KAAS	0	0	0
		2,3-bisphosphoglycerate mutase
K01834	Glycolysis	PGAM, gpmA; 2,3-bisphosphoglycerate-dependent phosphoglycerate mutase [EC:5.4.2.11]	KAAS	2	0	0
K15634	Glycolysis	gpmB; probable phosphoglycerate mutase [EC:5.4.2.12]	KAAS
K15635	Glycolysis	apgM; 2,3-bisphosphoglycerate-independent phosphoglycerate mutase [EC:5.4.2.12]	KAAS	1	1	1
K15633	Glycolysis	gpmI; 2,3-bisphosphoglycerate-independent phosphoglycerate mutase [EC:5.4.2.12]	KAAS	0	1	1
		Enolase
K01689	Glycolysis	ENO, eno; enolase [EC:4.2.1.11]	KAAS	1	2	1
		Pyruvate kinase
K00873	Glycolysis	PK, pyk; pyruvate kinase [EC:2.7.1.40]	KAAS	1	1	0
		Pyruvate dehydrogenase
K00161	Glycolysis	PDHA, pdhA; pyruvate dehydrogenase E1 component alpha subunit [EC:1.2.4.1]	KAAS	0	0	1
K00162	Glycolysis	PDHB, pdhB; pyruvate dehydrogenase E1 component beta subunit [EC:1.2.4.1]	KAAS	2	0	0
K00163	Glycolysis	aceE; pyruvate dehydrogenase E1 component [EC:1.2.4.1]	KAAS	0	0	0
K00382	Glycolysis	DLD, lpd, pdhD; dihydrolipoamide dehydrogenase [EC:1.8.1.4]	KAAS	1	1	2
K00627	Glycolysis	DLAT, aceF, pdhC; pyruvate dehydrogenase E2 component (dihydrolipoamide acetyltransferase) [EC:2.3.1.12]	KAAS	2	0	1
		2-OFO
K00174	Glycolysis	korA, oorA, oforA; 2-oxoglutarate/2-oxoacid ferredoxin oxidoreductase subunit alpha [EC:1.2.7.3 1.2.7.11]	KAAS	3	2	1
K00175	Glycolysis	korB, oorB, oforB; 2-oxoglutarate/2-oxoacid ferredoxin oxidoreductase subunit beta [EC:1.2.7.3 1.2.7.11]	KAAS	3	2	0
		Pyruvate dikinase
K01006	Glycolysis	ppdK; pyruvate, orthophosphate dikinase [EC:2.7.9.1]	KAAS	1	2	0
K01007	Glycolysis	pps, ppsA; pyruvate, water dikinase [EC:2.7.9.2]	KAAS	1	1	0
		Fructose-1,6-bisphosphatase
K03841	Glycolysis	FBP, fbp; fructose-1,6-bisphosphatase I [EC:3.1.3.11]	KAAS	1	1	0
K02446	Glycolysis	glpX; fructose-1,6-bisphosphatase II [EC:3.1.3.11]	KAAS	0	0	1
K04041	Glycolysis	fbp3; fructose-1,6-bisphosphatase III [EC:3.1.3.11]	KAAS	0	0	0
K01622	Glycolysis	K01622; fructose 1,6-bisphosphate aldolase/phosphatase [EC:4.1.2.13 3.1.3.11]	KAAS	1	0	0
K00895	Glycolysis	pfp, pfk; pyrophosphate--fructose-6-phosphate 1-phosphotransferase [EC:2.7.1.90]	KAAS	0	0	0
K21071	Glycolysis	ATP-dependent phosphofructokinase / diphosphate-dependent phosphofructokinase [EC:2.7.1.11 2.7.1.90]	KAAS	0	1	0
		Glucose-6-phosphatase
K01084	Glycolysis	glucose-6-phosphatase	KAAS	0	0	0
		Pyruvate Carboxylase
K01958	Glycolysis	PC, pyc; pyruvate carboxylase [EC:6.4.1.1]	KAAS	0	1	0
K01959	Glycolysis	pycA; pyruvate carboxylase subunit A [EC:6.4.1.1]	KAAS	0	0	0
K01960	Glycolysis	pycB; pyruvate carboxylase subunit B [EC:6.4.1.1]	KAAS	0	0	0
		Phosphoenolpyruvate carboxykinase
K01610	Glycolysis	E4.1.1.49, pckA; phosphoenolpyruvate carboxykinase (ATP) [EC:4.1.1.49]	KAAS	1	1	1
K01596	Glycolysis	E4.1.1.32, pckA, PCK; phosphoenolpyruvate carboxykinase (GTP) [EC:4.1.1.32]	KAAS	0	0	0
Fermentation
		Formate C-acetyltransferase
K00656	Fermentation	E2.3.1.54, pflD; formate C-acetyltransferase [EC:2.3.1.54]	KAAS	1	0	1
		PFOR/kor
K00174	Fermentation	korA, oorA, oforA; 2-oxoglutarate/2-oxoacid ferredoxin oxidoreductase subunit alpha [EC:1.2.7.3 1.2.7.11]	KAAS	3	2	1
K00175	Fermentation	korB, oorB, oforB; 2-oxoglutarate/2-oxoacid ferredoxin oxidoreductase subunit beta [EC:1.2.7.3 1.2.7.11]	KAAS	3	2	0
K00169	Fermentation	porA; pyruvate ferredoxin oxidoreductase alpha subunit [EC:1.2.7.1]	KAAS	1	2	1
K00170	Fermentation	porB; pyruvate ferredoxin oxidoreductase beta subunit [EC:1.2.7.1]	KAAS	1	1	0
K00171	Fermentation	porD; pyruvate ferredoxin oxidoreductase delta subunit [EC:1.2.7.1]	KAAS	1	1	0
K00172	Fermentation	porG; pyruvate ferredoxin oxidoreductase gamma subunit [EC:1.2.7.1]	KAAS	1	1	1
K03737	Fermentation	por, nifJ; pyruvate-ferredoxin/flavodoxin oxidoreductase [EC:1.2.7.1 1.2.7.-]	KAAS	0	2	0
		Formate dehydrogenase 1.2.1.2
K00122	Fermentation	FDH; formate dehydrogenase [EC:1.2.1.2]	KAAS	0	0	0
K00123	Fermentation	fdoG, fdfH; formate dehydrogenase major subunit [EC:1.2.1.2]	KAAS	0	1	1
K00124	Fermentation	fdoH; formate dehydrogenase iron-sulfur subunit	KAAS	0	0	0
K00125	Fermentation	E1.2.1.2B2; formate dehydrogenase, beta subunit [EC:1.2.1.2]	KAAS	1	0	0
		Lactate dehydrogenase
K03778	Fermentation	ldhA; D-lactate dehydrogenase [EC:1.1.1.28]	KAAS	0	0	0
K03777	Fermentation	dld; D-lactate dehydrogenase [EC:1.1.1.28]	KAAS	0	0	0
K00102	Fermentation	dld, LDHD; D-lactate dehydrogenase (cytochrome) [EC:1.1.2.4]	KAAS	1	0	0
K00101	Fermentation	E1.1.2.3, lldD; L-lactate dehydrogenase (cytochrome) [EC:1.1.2.3]	KAAS	0	0	0
K00016	Fermentation	LDH, ldh; L-lactate dehydrogenase [EC:1.1.1.27]	KAAS	1	0	0
		Aldehyde dehydrogenase
K00128	Fermentation	ALDH; aldehyde dehydrogenase (NAD+) [EC:1.2.1.3]	KAAS	2	0	0
K00129	Fermentation	E1.2.1.5; aldehyde dehydrogenase (NAD(P)+) [EC:1.2.1.5]	KAAS	0	0	0
K00138	Fermentation	aldB; aldehyde dehydrogenase [EC:1.2.1.-]	KAAS	0	0	0
		Acetaldehyde dehydrogenase
K00132	Fermentation	E1.2.1.10; acetaldehyde dehydrogenase (acetylating) [EC:1.2.1.10]	KAAS	0	0	0
K04072	Fermentation	adhE; acetaldehyde dehydrogenase / alcohol dehydrogenase [EC:1.2.1.10 1.1.1.1]	KAAS	2	1	0
K04073	Fermentation	mhpF; acetaldehyde dehydrogenase [EC:1.2.1.10]	KAAS	0	0	0
K18366	Fermentation	bphJ, xylQ, nahO, tesF; acetaldehyde/propanal dehydrogenase [EC:1.2.1.10 1.2.1.87]	KAAS	0	0	0
		Alcohol dehydrogenase
K00001	Fermentation	E1.1.1.1, adh; alcohol dehydrogenase [EC:1.1.1.1]	KAAS	0	0	0
K04072	Fermentation	adhE; acetaldehyde dehydrogenase / alcohol dehydrogenase [EC:1.2.1.10 1.1.1.1]	KAAS	2	1	0
K13951	Fermentation	ADH1_7; alcohol dehydrogenase 1/7 [EC:1.1.1.1]	KAAS	0	0	0
K13953	Fermentation	adhP; alcohol dehydrogenase, propanol-preferring [EC:1.1.1.1]	KAAS	2	0	1
K22474	Fermentation	adhB; alcohol dehydrogenase (quinone), cytochrome c subunit [EC:1.1.5.5]	KAAS	0	0	0
K13954	Fermentation	yiaY; alcohol dehydrogenase [EC:1.1.1.1]	KAAS	0	1	0
K00002	Fermentation	AKR1A1, adh; alcohol dehydrogenase (NADP+) [EC:1.1.1.2]	KAAS	0	0	0
K00114	Fermentation	exaA; alcohol dehydrogenase (cytochrome c) [EC:1.1.2.8]	KAAS	0	0	0
K04022	Fermentation	eutG; alcohol dehydrogenase	KAAS	0	0	0
		Phosphate acetyltransferase
K00625	Fermentation	E2.3.1.8, pta; phosphate acetyltransferase [EC:2.3.1.8]	KAAS	0	1	0
K13788	Fermentation	pta; phosphate acetyltransferase [EC:2.3.1.8]	KAAS	0	0	0
K15024	Fermentation	K15024; putative phosphotransacetylase [EC:2.3.1.8]	KAAS	0	0	0
		Acetate kinase
K00925	Fermentation	ackA; acetate kinase [EC:2.7.2.1]	KAAS	0	1	0
K01512	Fermentation	acyP; acylphosphatase [EC:3.6.1.7]	KAAS	1	1	0
		Acetyl-CoA synthetase
K01895	Fermentation	ACSS, acs; acetyl-CoA synthetase [EC:6.2.1.1]	KAAS	2	1	0
K01905	Fermentation	E6.2.1.13; acetyl-CoA synthetase (ADP-forming) [EC:6.2.1.13]	KAAS	0	0	0
		TCA
		Citrate synthase
K00614	TCA	CSKMT, METTL12; citrate synthase lysine N-methyltransferase [EC:2.1.1.-]	KAAS	0	0	0
K01647	TCA	CS, gltA; citrate synthase [EC:2.3.3.1]	KAAS	1	0	0
K01655	TCA	LYS21, LYS20; homocitrate synthase [EC:2.3.3.14]	KAAS	0	0	0
K01659	TCA	prpC; 2-methylcitrate synthase [EC:2.3.3.5]	KAAS	0	0	0
K02594	TCA	nifV; homocitrate synthase NifV [EC:2.3.3.14]	KAAS	0	1	0
K05942	TCA	E2.3.3.3; citrate (Re)-synthase [EC:2.3.3.3]	KAAS	0	0	0
K10977	TCA	aksA; methanogen homocitrate synthase [EC:2.3.3.14 2.3.3.-]	KAAS	0	0	0
K23376	TCA	sbnG; staphyloferrin B biosynthesis citrate synthase	KAAS	0	0	0
K01648	TCA	ATP citrate (pro-S)-lyase [EC:2.3.3.8] | (RefSeq) ACLY; ATP-citrate synthase isoform X1	KAAS	0	0	0
		Aconitase/Aconitate hydratase
K16792	TCA	aksD; methanogen homoaconitase large subunit [EC:4.2.1.114]	KAAS	0	0	0
K16793	TCA	aksE; methanogen homoaconitase small subunit [EC:4.2.1.114]	KAAS	0	0	0
K17450	TCA	ACO2; homoaconitase [EC:4.2.1.-]	KAAS	0	0	0
K21962	TCA	acnR; TetR/AcrR family transcriptional regulator, transcriptional repressor of aconitase	KAAS	0	0	0
K01681	TCA	aconitate hydratase [EC:4.2.1.3] | (RefSeq) ACO1, ACONS, HEL60, IREB1, IREBP, IREBP1, IRP1; aconitase 1	KAAS	1	0	1
K01681	TCA	ACO, acnA; aconitate hydratase [EC:4.2.1.3]	KAAS	1	0	1
K01682	TCA	acnB; aconitate hydratase 2 / 2-methylisocitrate dehydratase [EC:4.2.1.3 4.2.1.99]	KAAS	0	0	0
K01705	TCA	LYS4; homoaconitate hydratase [EC:4.2.1.36]	KAAS	0	0	0
K20455	TCA	acnD; 2-methylcitrate dehydratase (2-methyl-trans-aconitate forming) [EC:4.2.1.117]	KAAS	0	0	0
K01703	TCA	3-isopropylmalate/(R)-2-methylmalate dehydratase large subunit [EC:4.2.1.33 4.2.1.35] | ALOHA_HF4000APKG5E24ctg1g12; putative aconitase family (aconitate hydratase)	KAAS	2	1	2
		Isocitrate dehydrogenase
K00030	TCA	IDH3; isocitrate dehydrogenase (NAD+) [EC:1.1.1.41]	KAAS	1	0	0
K00031	TCA	IDH1, IDH2, icd; isocitrate dehydrogenase [EC:1.1.1.42]	KAAS	0	1	1
K00906	TCA	aceK; isocitrate dehydrogenase kinase/phosphatase [EC:2.7.11.5 3.1.3.-]	KAAS	0	0	0
K05824	TCA	LYS12; homoisocitrate dehydrogenase [EC:1.1.1.87]	KAAS	0	0	0
K10978	TCA	aksF; methanogen homoisocitrate dehydrogenase [EC:1.1.1.87 1.1.1.-]	KAAS	0	0	0
K17753	TCA	HICDH; isocitrate--homoisocitrate dehydrogenase [EC:1.1.1.286]	KAAS	0	0	0
K00052	TCA	3-isopropylmalate dehydrogenase [EC:1.1.1.85] | ALOHA_HF4000ANIW141M12ctg1g36; putative isocitrate/isopropylmalate dehydrogenase	KAAS	1	2	1
K07246	TCA	tartrate dehydrogenase/decarboxylase / D-malate dehydrogenase [EC:1.1.1.93 4.1.1.73 1.1.1.83] | ALOHA_HF4000APKG10H11ctg1g29; putative isocitrate/isopropylmalate dehydrogenase	KAAS	0	0	0
		Oxoglutarate dehydrogenase/oxidoreductase
K00058	TCA	serA, PHGDH; D-3-phosphoglycerate dehydrogenase / 2-oxoglutarate reductase [EC:1.1.1.95 1.1.1.399]	KAAS	3	0	1
K00164	TCA	OGDH, sucA; 2-oxoglutarate dehydrogenase E1 component [EC:1.2.4.2]	KAAS	0	1	2
K00658	TCA	DLST, sucB; 2-oxoglutarate dehydrogenase E2 component (dihydrolipoamide succinyltransferase) [EC:2.3.1.61]	KAAS	1	1	1
K15791	TCA	DHKTD1; probable 2-oxoglutarate dehydrogenase E1 component DHKTD1 [EC:1.2.4.2]	KAAS	0	0	0
K00118	TCA	gfo; glucose-fructose oxidoreductase [EC:1.1.99.28]	KAAS	0	0	0
K00169	TCA	porA; pyruvate ferredoxin oxidoreductase alpha subunit [EC:1.2.7.1]	KAAS	1	2	1
K00170	TCA	porB; pyruvate ferredoxin oxidoreductase beta subunit [EC:1.2.7.1]	KAAS	1	1	0
K00171	TCA	porD; pyruvate ferredoxin oxidoreductase delta subunit [EC:1.2.7.1]	KAAS	1	1	0
K00172	TCA	porC, porG; pyruvate ferredoxin oxidoreductase gamma subunit [EC:1.2.7.1]	KAAS	1	1	1
K00174	TCA	korA, oorA, oforA; 2-oxoglutarate/2-oxoacid ferredoxin oxidoreductase subunit alpha [EC:1.2.7.3 1.2.7.11]	KAAS	3	2	1
K00175	TCA	korB, oorB, oforB; 2-oxoglutarate/2-oxoacid ferredoxin oxidoreductase subunit beta [EC:1.2.7.3 1.2.7.11]	KAAS	3	2	0
K00176	TCA	korD, oorD; 2-oxoglutarate ferredoxin oxidoreductase subunit delta [EC:1.2.7.3]	KAAS	1	0	1
K00177	TCA	korC, oorC; 2-oxoglutarate ferredoxin oxidoreductase subunit gamma [EC:1.2.7.3]	KAAS	2	1	0
K00179	TCA	iorA; indolepyruvate ferredoxin oxidoreductase, alpha subunit [EC:1.2.7.8]	KAAS	1	0	1
K00180	TCA	iorB; indolepyruvate ferredoxin oxidoreductase, beta subunit [EC:1.2.7.8]	KAAS	1	0	1
K00186	TCA	vorA; 2-oxoisovalerate ferredoxin oxidoreductase alpha subunit [EC:1.2.7.7]	KAAS	0	0	0
K00187	TCA	vorB; 2-oxoisovalerate ferredoxin oxidoreductase beta subunit [EC:1.2.7.7]	KAAS	0	0	0
K00188	TCA	vorD; 2-oxoisovalerate ferredoxin oxidoreductase delta subunit [EC:1.2.7.7]	KAAS	0	0	0
K00189	TCA	vorG, porG; 2-oxoisovalerate/pyruvate ferredoxin oxidoreductase gamma subunit [EC:1.2.7.7 1.2.7.1]	KAAS	0	0	0
K00258	TCA	SWNR; swainsonine biosynthesis oxidoreductase SwnR [EC:1.3.1.-]	KAAS	0	0	0
K00313	TCA	fixC; electron transfer flavoprotein-quinone oxidoreductase [EC:1.5.5.-]	KAAS	1	0	0
K00330	TCA	nuoA; NADH-quinone oxidoreductase subunit A [EC:7.1.1.2]	KAAS	0	0	0
K00331	TCA	nuoB; NADH-quinone oxidoreductase subunit B [EC:7.1.1.2]	KAAS	1	0	0
K00332	TCA	nuoC; NADH-quinone oxidoreductase subunit C [EC:7.1.1.2]	KAAS	0	0	0
K00333	TCA	nuoD; NADH-quinone oxidoreductase subunit D [EC:7.1.1.2]	KAAS	2	0	0
K00334	TCA	nuoE; NADH-quinone oxidoreductase subunit E [EC:7.1.1.2]	KAAS	1	1	0
K00335	TCA	nuoF; NADH-quinone oxidoreductase subunit F [EC:7.1.1.2]	KAAS	2	0	0
K00336	TCA	nuoG; NADH-quinone oxidoreductase subunit G [EC:7.1.1.2]	KAAS	1	2	0
K00337	TCA	nuoH; NADH-quinone oxidoreductase subunit H [EC:7.1.1.2]	KAAS	0	0	1
K00338	TCA	nuoI; NADH-quinone oxidoreductase subunit I [EC:7.1.1.2]	KAAS	0	1	0
K00339	TCA	nuoJ; NADH-quinone oxidoreductase subunit J [EC:7.1.1.2]	KAAS	0	0	0
K00340	TCA	nuoK; NADH-quinone oxidoreductase subunit K [EC:7.1.1.2]	KAAS	0	0	0
K00341	TCA	nuoL; NADH-quinone oxidoreductase subunit L [EC:7.1.1.2]	KAAS	0	1	0
K00342	TCA	nuoM; NADH-quinone oxidoreductase subunit M [EC:7.1.1.2]	KAAS	1	1	1
K00343	TCA	nuoN; NADH-quinone oxidoreductase subunit N [EC:7.1.1.2]	KAAS	1	1	0
K00345	TCA	ndhS; NAD(P)H-quinone oxidoreductase subunit S, chloroplastic [EC:7.1.1.-]	KAAS	0	0	0
K00346	TCA	nqrA; Na+-transporting NADH:ubiquinone oxidoreductase subunit A [EC:7.2.1.1]	KAAS	0	0	0
K00347	TCA	nqrB; Na+-transporting NADH:ubiquinone oxidoreductase subunit B [EC:7.2.1.1]	KAAS	0	0	0
K00348	TCA	nqrC; Na+-transporting NADH:ubiquinone oxidoreductase subunit C [EC:7.2.1.1]	KAAS	0	0	0
K00349	TCA	nqrD; Na+-transporting NADH:ubiquinone oxidoreductase subunit D [EC:7.2.1.1]	KAAS	0	0	0
K00350	TCA	nqrE; Na+-transporting NADH:ubiquinone oxidoreductase subunit E [EC:7.2.1.1]	KAAS	0	0	0
K00351	TCA	nqrF; Na+-transporting NADH:ubiquinone oxidoreductase subunit F [EC:7.2.1.1]	KAAS	0	0	0
K00370	TCA	narG, narZ, nxrA; nitrate reductase / nitrite oxidoreductase, alpha subunit [EC:1.7.5.1 1.7.99.-]	KAAS	0	0	0
K00371	TCA	narH, narY, nxrB; nitrate reductase / nitrite oxidoreductase, beta subunit [EC:1.7.5.1 1.7.99.-]	KAAS	1	0	0
K03611	TCA	dsbB; protein dithiol:quinone oxidoreductase [EC:1.8.5.9]	KAAS	0	0	0
K03612	TCA	rnfG; Na+-translocating ferredoxin:NAD+ oxidoreductase subunit G	KAAS	0	0	1
K03613	TCA	rnfE; Na+-translocating ferredoxin:NAD+ oxidoreductase subunit E	KAAS	0	0	1
K03614	TCA	rnfD; Na+-translocating ferredoxin:NAD+ oxidoreductase subunit D [EC:7.2.1.2]	KAAS	0	0	1
K03615	TCA	rnfC; Na+-translocating ferredoxin:NAD+ oxidoreductase subunit C [EC:7.2.1.2]	KAAS	0	0	1
K03616	TCA	rnfB; Na+-translocating ferredoxin:NAD+ oxidoreductase subunit B [EC:7.2.1.2]	KAAS	0	0	1
K03617	TCA	rnfA; Na+-translocating ferredoxin:NAD+ oxidoreductase subunit A	KAAS	0	0	1
K03673	TCA	dsbA; protein dithiol oxidoreductase (disulfide-forming) [EC:1.8.4.15]	KAAS	0	0	0
K03737	TCA	por, nifJ; pyruvate-ferredoxin/flavodoxin oxidoreductase [EC:1.2.7.1 1.2.7.-]	KAAS	0	2	0
K03738	TCA	aor; aldehyde:ferredoxin oxidoreductase [EC:1.2.7.5]	KAAS	3	2	1
K03878	TCA	ND1; NADH-ubiquinone oxidoreductase chain 1 [EC:7.1.1.2]	KAAS	0	0	0
K03879	TCA	ND2; NADH-ubiquinone oxidoreductase chain 2 [EC:7.1.1.2]	KAAS	0	0	0
K03880	TCA	ND3; NADH-ubiquinone oxidoreductase chain 3 [EC:7.1.1.2]	KAAS	0	0	0
K03881	TCA	ND4; NADH-ubiquinone oxidoreductase chain 4 [EC:7.1.1.2]	KAAS	1	0	0
K03882	TCA	ND4L; NADH-ubiquinone oxidoreductase chain 4L [EC:7.1.1.2]	KAAS	0	0	0
K03883	TCA	ND5; NADH-ubiquinone oxidoreductase chain 5 [EC:7.1.1.2]	KAAS	0	0	0
K03884	TCA	ND6; NADH-ubiquinone oxidoreductase chain 6 [EC:7.1.1.2]	KAAS	0	0	0
K04090	TCA	E1.2.7.8; indolepyruvate ferredoxin oxidoreductase [EC:1.2.7.8]	KAAS	0	0	0
K05369	TCA	pebA; 15,16-dihydrobiliverdin:ferredoxin oxidoreductase [EC:1.3.7.2]	KAAS	0	0	0
K05370	TCA	pebB; phycoerythrobilin:ferredoxin oxidoreductase [EC:1.3.7.3]	KAAS	0	0	0
K05371	TCA	pcyA; phycocyanobilin:ferredoxin oxidoreductase [EC:1.3.7.5]	KAAS	0	0	0
K05572	TCA	ndhA; NAD(P)H-quinone oxidoreductase subunit 1 [EC:7.1.1.2]	KAAS	0	0	0
K05573	TCA	ndhB; NAD(P)H-quinone oxidoreductase subunit 2 [EC:7.1.1.2]	KAAS	0	0	0
K05574	TCA	ndhC; NAD(P)H-quinone oxidoreductase subunit 3 [EC:7.1.1.2]	KAAS	0	1	0
K05575	TCA	ndhD; NAD(P)H-quinone oxidoreductase subunit 4 [EC:7.1.1.2]	KAAS	0	0	0
K05576	TCA	ndhE; NAD(P)H-quinone oxidoreductase subunit 4L [EC:7.1.1.2]	KAAS	0	0	0
K05577	TCA	ndhF; NAD(P)H-quinone oxidoreductase subunit 5 [EC:7.1.1.2]	KAAS	0	0	0
K05578	TCA	ndhG; NAD(P)H-quinone oxidoreductase subunit 6 [EC:7.1.1.2]	KAAS	0	0	0
K05579	TCA	ndhH; NAD(P)H-quinone oxidoreductase subunit H [EC:7.1.1.2]	KAAS	0	0	0
K05580	TCA	ndhI; NAD(P)H-quinone oxidoreductase subunit I [EC:7.1.1.2]	KAAS	0	0	0
K05581	TCA	ndhJ; NAD(P)H-quinone oxidoreductase subunit J [EC:7.1.1.2]	KAAS	0	0	0
K05582	TCA	ndhK; NAD(P)H-quinone oxidoreductase subunit K [EC:7.1.1.2]	KAAS	0	0	0
K05583	TCA	ndhL; NAD(P)H-quinone oxidoreductase subunit L [EC:7.1.1.2]	KAAS	0	0	0
K05584	TCA	ndhM; NAD(P)H-quinone oxidoreductase subunit M [EC:7.1.1.2]	KAAS	0	0	0
K05585	TCA	ndhN; NAD(P)H-quinone oxidoreductase subunit N [EC:7.1.1.2]	KAAS	0	0	0
K06988	TCA	fno; 8-hydroxy-5-deazaflavin:NADPH oxidoreductase [EC:1.5.1.40]	KAAS	1	0	0
K07302	TCA	iorA; isoquinoline 1-oxidoreductase subunit alpha [EC:1.3.99.16]	KAAS	0	0	0
K07303	TCA	iorB; isoquinoline 1-oxidoreductase subunit beta [EC:1.3.99.16]	KAAS	2	0	0
K07469	TCA	mop; aldehyde oxidoreductase [EC:1.2.99.7]	KAAS	0	0	0
K08101	TCA	HY2; phytochromobilin:ferredoxin oxidoreductase [EC:1.3.7.4]	KAAS	0	0	0
K11209	TCA	yghU, yfcG; GSH-dependent disulfide-bond oxidoreductase [EC:1.8.4.-]	KAAS	0	0	0
K11933	TCA	hcr; NADH oxidoreductase Hcr [EC:1.-.-.-]	KAAS	0	0	0
K13378	TCA	nuoCD; NADH-quinone oxidoreductase subunit C/D [EC:7.1.1.2]	KAAS	0	1	0
K13380	TCA	nuoBCD; NADH-quinone oxidoreductase subunit B/C/D [EC:7.1.1.2]	KAAS	0	0	0
K13562	TCA	btrV, btrU; NAD(P)H:FMN oxidoreductase [EC:1.5.1.-]	KAAS	0	0	0
K13955	TCA	yogA; zinc-binding alcohol dehydrogenase/oxidoreductase	KAAS	0	0	0
K14189	TCA	dltE; uncharacterized oxidoreductase [EC:1.-.-.-]	KAAS	0	0	0
K15329	TCA	pksE; trans-AT polyketide synthase, acyltransferase and oxidoreductase domains	KAAS	0	0	0
K15863	TCA	nuoLM; NADH-quinone oxidoreductase subunit L/M [EC:7.1.1.2]	KAAS	0	0	0
K15977	TCA	K15977; putative oxidoreductase	KAAS	0	0	0
K16015	TCA	rifL, asm44; oxidoreductase [EC:1.1.1.-]	KAAS	0	0	0
K16885	TCA	qmoA; quinone-modifying oxidoreductase, subunit QmoA	KAAS	0	0	0
K16886	TCA	qmoB; quinone-modifying oxidoreductase, subunit QmoB	KAAS	0	0	0
K16887	TCA	qmoC; quinone-modifying oxidoreductase, subunit QmoC	KAAS	0	0	0
K17218	TCA	sqr; sulfide:quinone oxidoreductase [EC:1.8.5.4]	KAAS	0	0	0
K17290	TCA	HTATIP2; oxidoreductase [EC:1.1.1.-]	KAAS	0	0	0
K18166	TCA	FOXRED1; FAD-dependent oxidoreductase domain-containing protein 1	KAAS	1	0	0
K18360	TCA	padA; phenylacetyl-CoA:acceptor oxidoreductase accessory protein	KAAS	0	0	0
K18361	TCA	padB; phenylacetyl-CoA:acceptor oxidoreductase [EC:1.17.5.1 3.1.2.25]	KAAS	0	0	0
K18362	TCA	padC; phenylacetyl-CoA:acceptor oxidoreductase 27-kDa subunit	KAAS	0	0	0
K18363	TCA	padD; phenylacetyl-CoA:acceptor oxidoreductase 26-kDa subunit	KAAS	0	0	0
K18367	TCA	CoADR; CoA-dependent NAD(P)H sulfur oxidoreductase [EC:1.8.1.18]	KAAS	0	0	0
K18535	TCA	thnA; putative oxidoreductase	KAAS	0	0	0
K18536	TCA	thnD; putative oxidoreductase	KAAS	0	0	0
K19070	TCA	oorA; oxalate oxidoreductase subunit alpha [EC:1.2.7.10]	KAAS	0	0	0
K19071	TCA	oorB; oxalate oxidoreductase subunit beta [EC:1.2.7.10]	KAAS	0	0	0
K19072	TCA	oorD; oxalate oxidoreductase subunit delta [EC:1.2.7.10]	KAAS	0	0	0
K19190	TCA	nboR; nicotine blue oxidoreductase [EC:1.1.1.328]	KAAS	0	0	0
K19329	TCA	WWOX; WW domain-containing oxidoreductase	KAAS	0	0	0
K19550	TCA	bacG; bacilysin biosynthesis oxidoreductase BacG [EC:1.3.1.-]	KAAS	0	0	0
K20169	TCA	nox, nicA2; nicotine oxidoreductase [EC:1.5.3.-]	KAAS	0	0	0
K20170	TCA	nicA1; nicotine oxidoreductase [EC:1.5.3.-]	KAAS	0	0	0
K20425	TCA	acbN; cyclitol oxidoreductase	KAAS	0	0	0
K20586	TCA	livW; oxidoreductase	KAAS	0	0	0
K21416	TCA	acoA; acetoin:2,6-dichlorophenolindophenol oxidoreductase subunit alpha [EC:1.1.1.-]	KAAS	1	0	0
K21417	TCA	acoB; acetoin:2,6-dichlorophenolindophenol oxidoreductase subunit beta [EC:1.1.1.-]	KAAS	0	0	0
K21739	TCA	rclA; probable pyridine nucleotide-disulfide oxidoreductase	KAAS	0	0	0
K21793	TCA	redK; oxidoreductase	KAAS	0	0	0
K22171	TCA	fqoA; F420H2:quinone oxidoreductase subunit A [EC:1.1.98.4]	KAAS	0	0	0
K22172	TCA	fqoBC; F420H2:quinone oxidoreductase subunit B/C [EC:1.1.98.4]	KAAS	0	0	0
K22173	TCA	fqoD; F420H2:quinone oxidoreductase subunit D [EC:1.1.98.4]	KAAS	0	0	0
K22174	TCA	fqoF; F420H2:quinone oxidoreductase subunit F [EC:1.1.98.4]	KAAS	0	0	0
K22175	TCA	fqoH; F420H2:quinone oxidoreductase subunit H [EC:1.1.98.4]	KAAS	0	0	0
K22176	TCA	fqoI; F420H2:quinone oxidoreductase subunit I [EC:1.1.98.4]	KAAS	0	0	0
K22177	TCA	fqoJ; F420H2:quinone oxidoreductase subunit J [EC:1.1.98.4]	KAAS	0	0	0
K22178	TCA	fqoK; F420H2:quinone oxidoreductase subunit K [EC:1.1.98.4]	KAAS	0	0	0
K22179	TCA	fqoL; F420H2:quinone oxidoreductase subunit L [EC:1.1.98.4]	KAAS	0	0	0
K22180	TCA	fqoM; F420H2:quinone oxidoreductase subunit M [EC:1.1.98.4]	KAAS	0	0	0
K22181	TCA	fqoN; F420H2:quinone oxidoreductase subunit N [EC:1.1.98.4]	KAAS	0	0	0
K22470	TCA	SQOR; eukaryotic sulfide quinone oxidoreductase [EC:1.8.5.8]	KAAS	0	0	0
K22622	TCA	soxD; S-disulfanyl-L-cysteine oxidoreductase SoxD [EC:1.8.2.6]	KAAS	0	0	0
K22770	TCA	K22770; stearoyl-CoA 9-desaturase NADPH oxidoreductase	KAAS	0	0	0
K23051	TCA	ndhT; NAD(P)H-quinone oxidoreductase subunit T, chloroplastic [EC:7.1.1.-]	KAAS	0	0	0
K23052	TCA	ndhU; NAD(P)H-quinone oxidoreductase subunit U, chloroplastic [EC:7.1.1.-]	KAAS	0	0	0
K23065	TCA	SWNN; swainsonine biosynthesis oxidoreductase SwnN [EC:1.3.1.-]	KAAS	0	0	0
K24426	TCA	PYROXD1; pyridine nucleotide-disulfide oxidoreductase domain-containing protein 1 [EC:1.8.1.-]	KAAS	0	0	0
K00164	TCA	2-oxoglutarate dehydrogenase E1 component [EC:1.2.4.2] | (RefSeq) Component of the mitochondrial alpha-ketoglutarate dehydrogenase complex, which catalyzes a key step	KAAS	0	1	1
		Succinyl-CoA synthetase
K01899	TCA	LSC1; succinyl-CoA synthetase alpha subunit [EC:6.2.1.4 6.2.1.5]	KAAS	1	0	0
K01900	TCA	LSC2; succinyl-CoA synthetase beta subunit [EC:6.2.1.4 6.2.1.5]	KAAS	0	0	0
K01902	TCA	sucD; succinyl-CoA synthetase alpha subunit [EC:6.2.1.5]	KAAS	1	1	1
K01903	TCA	sucC; succinyl-CoA synthetase beta subunit [EC:6.2.1.5]	KAAS	1	1	1
K18118	TCA	aarC, cat1; succinyl-CoA:acetate CoA-transferase [EC:2.8.3.18]	KAAS
		Succinate dehydrogenase / fumarate reductase
K00135	TCA	gabD; succinate-semialdehyde dehydrogenase / glutarate-semialdehyde dehydrogenase [EC:1.2.1.16 1.2.1.79 1.2.1.20]	KAAS	0	0	0
K00139	TCA	ALDH5A1; succinate-semialdehyde dehydrogenase [EC:1.2.1.24]	KAAS	0	0	0
K00234	TCA	SDHA, SDH1; succinate dehydrogenase (ubiquinone) flavoprotein subunit [EC:1.3.5.1]	KAAS	0	0	0
K00235	TCA	SDHB, SDH2; succinate dehydrogenase (ubiquinone) iron-sulfur subunit [EC:1.3.5.1]	KAAS	0	0	0
K00236	TCA	SDHC, SDH3; succinate dehydrogenase (ubiquinone) cytochrome b560 subunit	KAAS	0	0	0
K00237	TCA	SDHD, SDH4; succinate dehydrogenase (ubiquinone) membrane anchor subunit	KAAS	0	0	0
K00239	TCA	sdhA, frdA; succinate dehydrogenase / fumarate reductase, flavoprotein subunit [EC:1.3.5.1 1.3.5.4]	KAAS	1	2	0
K00240	TCA	sdhB, frdB; succinate dehydrogenase / fumarate reductase, iron-sulfur subunit [EC:1.3.5.1 1.3.5.4]	KAAS	1	1	0
K00241	TCA	sdhC, frdC; succinate dehydrogenase / fumarate reductase, cytochrome b subunit	KAAS	2	1	0
K00242	TCA	sdhD, frdD; succinate dehydrogenase / fumarate reductase, membrane anchor subunit	KAAS	1	0	0
K00244	TCA	frdA; fumarate reductase flavoprotein subunit [EC:1.3.5.4]	KAAS	0	0	0
K00245	TCA	frdB; fumarate reductase iron-sulfur subunit [EC:1.3.5.4]	KAAS	0	0	0
K00246	TCA	frdC; fumarate reductase subunit C	KAAS	0	0	0
K00247	TCA	frdD; fumarate reductase subunit D	KAAS	0	0	0
K08324	TCA	sad; succinate-semialdehyde dehydrogenase [EC:1.2.1.16 1.2.1.24]	KAAS	0	0	0
K17761	TCA	SSADH; succinate-semialdehyde dehydrogenase, mitochondrial [EC:1.2.1.24]	KAAS	0	0	0
K18119	TCA	sucD; succinate-semialdehyde dehydrogenase [EC:1.2.1.76]	KAAS	0	0	0
K18167	TCA	SDHAF1; succinate dehydrogenase assembly factor 1	KAAS	0	0	0
K18168	TCA	SDHAF2, SDH5; succinate dehydrogenase assembly factor 2	KAAS	0	0	0
K18209	TCA	tfrA; fumarate reductase (CoM/CoB) subunit A [EC:1.3.4.1]	KAAS	0	0	0
K18210	TCA	tfrB; fumarate reductase (CoM/CoB) subunit B [EC:1.3.4.1]	KAAS	0	0	0
K18556	TCA	frdA; NADH-dependent fumarate reductase subunit A [EC:1.3.1.6]	KAAS	0	0	0
K18557	TCA	frdB; NADH-dependent fumarate reductase subunit B [EC:1.3.1.6]	KAAS	0	0	0
K18558	TCA	frdC; NADH-dependent fumarate reductase subunit C	KAAS	0	0	0
K18559	TCA	frdD; NADH-dependent fumarate reductase subunit D	KAAS	0	0	0
K18560	TCA	frdE; NADH-dependent fumarate reductase subunit E	KAAS	0	0	0
K18561	TCA	FRD; FAD-dependent fumarate reductase [EC:1.3.8.-]	KAAS	1	0	0
K18859	TCA	sdhD, frdD; succinate dehydrogenase / fumarate reductase, subunit D	KAAS	0	0	0
K18860	TCA	sdhD, frdD; putative succinate dehydrogenase / fumarate reductase, subunit D	KAAS	0	0	0
		Fumarase/fumarate hydratase
K01679	TCA	fumarate hydratase, class II [EC:4.2.1.2] | (RefSeq) FH, Fumarase; fumarate hydratase	KAAS	0	0	1
K01678	TCA	fumarate hydratase subunit beta [EC:4.2.1.2] | (GenBank) MmcC; fumarase, C-terminal domain	KAAS	0	0	0
K01677	TCA	fumarate hydratase subunit alpha [EC:4.2.1.2] | (GenBank) fumarase alpha subunit	KAAS	1	0	0
K01676	TCA	fumarate hydratase, class I [EC:4.2.1.2] | (GenBank) fumA; fumarase A	KAAS	0	0	0
K01675	TCA	fumarate hydratase D [EC:4.2.1.2] | (RefSeq) fumD; fumarase D	KAAS	0	0	0
K03779	TCA	L(+)-tartrate dehydratase alpha subunit [EC:4.2.1.32] | (GenBank) fumarase alpha subunit	KAAS	0	0	0
K03780	TCA	L(+)-tartrate dehydratase beta subunit [EC:4.2.1.32] | (GenBank) fumarase	KAAS	1	0	0
K01774	TCA	fumarate hydratase E [EC:4.2.1.2] | (RefSeq) fumE; fumarase E	KAAS	0	0	0
K07243	TCA	high-affinity iron transporter | fumarate hydratase class II (fumarase C)	KAAS	1	0	0
		Malate dehydrogenase
K00024	TCA	mdh; malate dehydrogenase [EC:1.1.1.37]	KAAS	0	0	1
K00025	TCA	MDH1; malate dehydrogenase [EC:1.1.1.37]	KAAS	0	0	0
K00026	TCA	MDH2; malate dehydrogenase [EC:1.1.1.37]	KAAS	0	0	0
K00027	TCA	ME2, sfcA, maeA; malate dehydrogenase (oxaloacetate-decarboxylating) [EC:1.1.1.38]	KAAS	1		1
K00028	TCA	E1.1.1.39; malate dehydrogenase (decarboxylating) [EC:1.1.1.39]	KAAS	0	0	0
K00029	TCA	E1.1.1.40, maeB; malate dehydrogenase (oxaloacetate-decarboxylating)(NADP+) [EC:1.1.1.40]	KAAS	0	0	0
K00030	TCA	isocitrate dehydrogenase (NAD+) [EC:1.1.1.41] | ALOHA_HF4000ANIW133O4ctg2g18; putative isocitrate/isopropylmalate dehydrogenase	KAAS	1	0	0
K00051	TCA	E1.1.1.82; malate dehydrogenase (NADP+) [EC:1.1.1.82]	KAAS	0	0	0
K00052	TCA	leuB, IMDH; 3-isopropylmalate dehydrogenase [EC:1.1.1.85]	KAAS	1	2	1
K00116	TCA	mqo; malate dehydrogenase (quinone) [EC:1.1.5.4]	KAAS	0	0	0
K07246	TCA	ttuC, dmlA; tartrate dehydrogenase/decarboxylase / D-malate dehydrogenase [EC:1.1.1.93 4.1.1.73 1.1.1.83]	KAAS	0	0	0
K17750	TCA	hphB; 3-benzylmalate dehydrogenase [EC:1.1.1.-]	KAAS	0	0	0
K21360	TCA	MAM-D, IMDH3; 3-isopropylmalate/methylthioalkylmalate dehydrogenase [EC:1.1.1.85 1.1.1.-]	KAAS	0	0	0
K15736	TCA	(S)-2-hydroxyglutarate dehydrogenase [EC:1.1.5.13] | ALOHA_HF4000APKG5E24ctg1g22; putative Malate:quinone oxidoreductase (Mqo)	KAAS	1	0	1
K16844	TCA	(2R)-3-sulfolactate dehydrogenase (NADP+) [EC:1.1.1.338] | MBMO_EBAC080-L028H02.45; malate/L-lactate dehydrogenase family protein	KAAS	0	0	0
Pentose phosphate pathway
		Glucose-6-phosphate 1-dehydrogenase
K00036	PPP	G6PD, zwf; glucose-6-phosphate 1-dehydrogenase [EC:1.1.1.49 1.1.1.363]	KAAS	1	1	0
K19243	PPP	azf; NAD+ dependent glucose-6-phosphate dehydrogenase [EC:1.1.1.388]	KAAS	0	0	0
		6-phosphogluconolactonase
K01057	PPP	PGLS, pgl, devB; 6-phosphogluconolactonase [EC:3.1.1.31]	KAAS	0	1	0
K07404	PPP	pgl; 6-phosphogluconolactonase [EC:3.1.1.31]	KAAS	2	0	0
K13937	PPP	H6PD; hexose-6-phosphate dehydrogenase [EC:1.1.1.47 3.1.1.31]	KAAS	0	0	0
K00033	PPP	PGD, gnd, gntZ; 6-phosphogluconate dehydrogenase [EC:1.1.1.44 1.1.1.343]	KAAS	1	1	0
K13810	PPP	tal-pgi; transaldolase / glucose-6-phosphate isomerase [EC:2.2.1.2 5.3.1.9]	KAAS	0	0	0
		Ribose 5-phosphate isomerase
K01807	PPP	rpiA; ribose 5-phosphate isomerase A [EC:5.3.1.6]	KAAS
K01808	PPP	rpiB; ribose 5-phosphate isomerase B [EC:5.3.1.6]	KAAS	2	2	1
K01783	PPP	rpe, RPE; ribulose-phosphate 3-epimerase [EC:5.1.3.1]	KAAS	1	1	1
		Transketolase
K00615	PPP	E2.2.1.1, tktA, tktB; transketolase [EC:2.2.1.1]	KAAS	2	2	0
K00616	PPP	E2.2.1.2, talA, talB; transaldolase [EC:2.2.1.2]	KAAS	2	0	1
		PPP archaea, close to RMP pathway
K08094	PPP_A	hxlB; 6-phospho-3-hexuloisomerase [EC:5.3.1.27]	KAAS	0	0	0
K13831	PPP_A	hps-phi; 3-hexulose-6-phosphate synthase / 6-phospho-3-hexuloisomerase [EC:4.1.2.43 5.3.1.27]	KAAS	0	0	0
K08093	PPP_A	hxlA; 3-hexulose-6-phosphate synthase [EC:4.1.2.43]	KAAS	0	0	0
K13812	PPP_A	fae-hps; bifunctional enzyme Fae/Hps [EC:4.2.1.147 4.1.2.43]	KAAS	0	0	0
K13831	PPP_A	hps-phi; 3-hexulose-6-phosphate synthase / 6-phospho-3-hexuloisomerase [EC:4.1.2.43 5.3.1.27]	KAAS	0	0	0
K01807	PPP_A	rpiA; ribose 5-phosphate isomerase A [EC:5.3.1.6]	KAAS	0	0	0
Wood-Ljungdahl pathway "C1 metabolism"
		Formate dehydrogenase
K00122	Wood-Ljungdahl	FDH; formate dehydrogenase [EC:1.2.1.2]	KAAS	0	0	0
K00123	Wood-Ljungdahl	fdoG, fdhF, fdwA; formate dehydrogenase major subunit [EC:1.17.1.9]	KAAS	0	1	1
K00124	Wood-Ljungdahl	fdoH; formate dehydrogenase iron-sulfur subunit	KAAS	0	0	0
K00125	Wood-Ljungdahl	E1.2.1.2B2; formate dehydrogenase, beta subunit [EC:1.2.1.2]	KAAS	1	0	0
K05299	Wood-Ljungdahl	fdhA; formate dehydrogenase alpha subunit [EC:1.2.1.43]	KAAS	0	0	0
K15022	Wood-Ljungdahl	fdhB; formate dehydrogenase beta subunit [EC:1.2.1.43]	KAAS	0	0	0
K22515	Wood-Ljungdahl	fdwB; formate dehydrogenase beta subunit [EC:1.17.1.9]	KAAS	0	0	0
		Formate_THF ligase
K01938	Wood-Ljungdahl	fhs; formate--tetrahydrofolate ligase [EC:6.3.4.3]	KAAS	1	0	0
PF01268	Wood-Ljungdahl	FTHFS; Formate--tetrahydrofolate ligase	Pfam	2	0	0
		Methenyltetrahydrofolate cyclohydrolase
K01491	Wood-Ljungdahl	folD; methylenetetrahydrofolate dehydrogenase (NADP+) / methenyltetrahydrofolate cyclohydrolase [EC:1.5.1.5 3.5.4.9]	KAAS	1	1	0
K00288	Wood-Ljungdahl	MTHFD; methylenetetrahydrofolate dehydrogenase (NADP+) / methenyltetrahydrofolate cyclohydrolase / formyltetrahydrofolate synthetase [EC:1.5.1.5 3.5.4.9 6.3.4.3]	KAAS	0	0	0
K01500	Wood-Ljungdahl	fchA; methenyltetrahydrofolate cyclohydrolase [EC:3.5.4.9]	KAAS	0	0	0
K13403	Wood-Ljungdahl	MTHFD2; methylenetetrahydrofolate dehydrogenase(NAD+) / 5,10-methenyltetrahydrofolate cyclohydrolase [EC:1.5.1.15 3.5.4.9]	KAAS	0	0	0
K00295	Wood-Ljungdahl	MTD1; methylenetetrahydrofolate dehydrogenase (NAD+) [EC:1.5.1.15]	KAAS	0	0	0
K00300	Wood-Ljungdahl	mtdA; methylenetetrahydrofolate/methylenetetrahydromethanopterin dehydrogenase (NADP+) [EC:1.5.1.5 1.5.1.-]	KAAS	0	0	0
PF00763	Wood-Ljungdahl	THF_DHG_CYH; Tetrahydrofolate dehydrogenase/cyclohydrolase, catalytic domain	Pfam	2	1	0
PF02882	Wood-Ljungdahl	THF_DHG_CYH_C; Tetrahydrofolate dehydrogenase/cyclohydrolase, NAD(P)-binding domain	Pfam	3	1	0
		MethyleneTHF reductase
K00297	Wood-Ljungdahl	metF, MTHFR; methylenetetrahydrofolate reductase (NADPH) [EC:1.5.1.20]	KAAS	0	0	0
K24042	Wood-Ljungdahl	yitJ; methionine synthase / methylenetetrahydrofolate reductase(NADPH) [EC:2.1.1.13 1.5.1.20]	KAAS	0	1	1
PF02219	Wood-Ljungdahl	MTHFR; Methylenetetrahydrofolate reductase	Pfam	2	2	3
		Formylmethanofuran dehydrogenase
K00200	Wood-Ljungdahl	fwdA, fmdA; formylmethanofuran dehydrogenase subunit A [EC:1.2.99.5]	KAAS	0	0	0
K00201	Wood-Ljungdahl	fwdB, fmdB; formylmethanofuran dehydrogenase subunit B [EC:1.2.99.5]	KAAS	0	0	0
K00202	Wood-Ljungdahl	fwdC, fmdC; formylmethanofuran dehydrogenase subunit C [EC:1.2.99.5]	KAAS	1	0	0
K00203	Wood-Ljungdahl	fwdD, fmdD; formylmethanofuran dehydrogenase subunit D [EC:1.2.99.5]	KAAS	0	0	0
K11261	Wood-Ljungdahl	fwdE, fmdE; formylmethanofuran dehydrogenase subunit E [EC:1.2.99.5]	KAAS	1	0	0
PF02663	Wood-Ljungdahl	FmdE; FmdE, Molybdenum formylmethanofuran dehydrogenase operon	Pfam	1	0	1
		FMTHMPT transferase
K00672	Wood-Ljungdahl	ftr; formylmethanofuran--tetrahydromethanopterin N-formyltransferase [EC:2.3.1.101]	KAAS	0	0	0
PF01913	Wood-Ljungdahl	FTR; Formylmethanofuran-tetrahydromethanopterin formyltransferase	Pfam	0	0	0
		methenyltetrahydromethanopterin cyclohydrolase
TIGR03120	Wood-Ljungdahl	methenyltetrahydromethanopterin cyclohydrolase	Hmmer	0	1	0
K01499	Wood-Ljungdahl	mch; methenyltetrahydromethanopterin cyclohydrolase [EC:3.5.4.27]	KAAS	0	1	0
PF02289	Wood-Ljungdahl	MCH; Cyclohydrolase (MCH)	Pfam	0	1	0
		Methylene-THMPT dehydrogenase
K00319	Wood-Ljungdahl	mtd; methylenetetrahydromethanopterin dehydrogenase [EC:1.5.98.1]	KAAS	0	0	0
K00300	Wood-Ljungdahl	mtdA; methylenetetrahydrofolate/methylenetetrahydromethanopterin dehydrogenase (NADP+) [EC:1.5.1.5 1.5.1.-]	KAAS	0	0	0
K13942	Wood-Ljungdahl	hmd; 5,10-methenyltetrahydromethanopterin hydrogenase [EC:1.12.98.2]	KAAS	0	0	0
PF01993	Wood-Ljungdahl	MTD; methylene-5,6,7,8-tetrahydromethanopterin dehydrogenase	Pfam	0	0	0
PF03201	Wood-Ljungdahl	HMD; H2-forming N5,N10-methylene-tetrahydromethanopterin dehydrogenase	Pfam	0	0	0
		Methylene-THMP reductase
K00320	Wood-Ljungdahl	mer; 5,10-methylenetetrahydromethanopterin reductase [EC:1.5.98.2]	KAAS	0	0	0
		Acetyl-CoA decarbonylase/synthase
K14138	Wood-Ljungdahl	acsB; acetyl-CoA synthase [EC:2.3.1.169]	KAAS	1	0	0
K15023	Wood-Ljungdahl	acsE; 5-methyltetrahydrofolate corrinoid/iron sulfur protein methyltransferase [EC:2.1.1.258]	KAAS	0	0	0
K00192	Wood-Ljungdahl	cdhA; acetyl-CoA decarbonylase/synthase complex subunit alpha [EC:1.2.7.4]	KAAS	0	0	0
K00195	Wood-Ljungdahl	cdhB; acetyl-CoA decarbonylase/synthase complex subunit epsilon	KAAS	0	0	0
TIGR00316	Wood-Ljungdahl	codhC (beta), CO dehydrogenase/acetyl-CoA synthase	Hmmer	1	0	0
K00193	Wood-Ljungdahl	cdhC; acetyl-CoA decarbonylase/synthase complex subunit beta [EC:2.3.1.-]	KAAS	0	0	0
PF03598	Wood-Ljungdahl	CdhC; CO dehydrogenase/acetyl-CoA synthase complex beta subunit	Pfam	1	0	0
K00194	Wood-Ljungdahl	cdhD, acsD; acetyl-CoA decarbonylase/synthase complex subunit delta [EC:2.1.1.245]	KAAS	0	0	0
PF03599	Wood-Ljungdahl	CdhD; CO dehydrogenase/acetyl-CoA synthase delta subunit	Pfam	2	0	1
TIGR00381	Wood-Ljungdahl	codhD (delta), CO dehydrogenase/acetyl-CoA synthase	Hmmer	1	0	0
K00197	Wood-Ljungdahl	cdhE, acsC; acetyl-CoA decarbonylase/synthase complex subunit gamma [EC:2.1.1.245]	KAAS	1	0	1
TIGR01702	Wood-Ljungdahl	codh (catalytic), CO dehydrogenase/acetyl-CoA synthase	Hmmer	3	2	1
PF02552	Wood-Ljungdahl	CO_dh; CO dehydrogenase beta subunit/acetyl-CoA synthase epsilon subunit	Pfam	0	0	0
Other C1 metabolism
		Carbon-monoxide dehydrogenase
K03520	C1-Metabolism	coxL, cutL; carbon-monoxide dehydrogenase large subunit [EC:1.2.7.4]	KAAS	1	0	0
coxM_alignment	C1-Metabolism	coxM, carbon monoxide dehydrogenase	Hmmer	0	0	0
K03519	C1-Metabolism	coxM, cutM; carbon-monoxide dehydrogenase medium subunit [EC:1.2.7.4]	KAAS	1	0	0
coxS_alignment	C1-Metabolism	coxS, carbon monoxide dehydrogenase	Hmmer	0	0	0
K03518	C1-Metabolism	coxS; aerobic carbon-monoxide dehydrogenase small subunit [EC:1.2.7.4]	KAAS	2	0	0
		Formaldehyde dehydrogenase
TIGR02819	C1-Metabolism	formaldehyde dehydrogenase, glutathione-independent	Hmmer	15	1	2
TIGR03126	C1-Metabolism	fae, formaldehyde-activating enzyme	Hmmer	2	0	0
K10713	C1-Metabolism	fae; 5,6,7,8-tetrahydromethanopterin hydro-lyase [EC:4.2.1.147]	KAAS	0	0	0
K13812	C1-Metabolism	fae-hps; bifunctional enzyme Fae/Hps [EC:4.2.1.147 4.1.2.43]	KAAS	0	0	0
		Formylmethanofuran--tetrahydromethanopterin
TIGR03119	C1-Metabolism	Formylmethanofuran:tetrahyromethanopterin formyltransferase	Hmmer	0	0	0
K00672	C1-Metabolism	ftr; formylmethanofuran--tetrahydromethanopterin N-formyltransferase [EC:2.3.1.101]	KAAS	0	0	0
		methenyltetrahydromethanopterin cyclohydrolase
TIGR03120	C1-Metabolism	methenyltetrahydromethanopterin cyclohydrolase	Hmmer	0	1	0
K01499	C1-Metabolism	mch; methenyltetrahydromethanopterin cyclohydrolase [EC:3.5.4.27]	KAAS	0	1	0
		S-(hydroxymethyl)glutathione dehydrogenase
TIGR02818	C1-Metabolism	S-(hydroxymethyl)glutathione dehydrogenase	Hmmer	27	1	3
K00121	C1-Metabolism	frmA, ADH5, adhC; S-(hydroxymethyl)glutathione dehydrogenase / alcohol dehydrogenase [EC:1.1.1.284 1.1.1.1]	KAAS	1	0	0
		S-(hydroxymethyl)mycothiol dehydrogenase
TIGR03451	C1-Metabolism	S-(hydroxymethyl)mycothiol dehydrogenase	Hmmer	27	1	3
K00153	C1-Metabolism	E1.1.1.306; S-(hydroxymethyl)mycothiol dehydrogenase [EC:1.1.1.306]	KAAS	0	0	0
		S-formylglutathione hydrolase
TIGR02821	C1-Metabolism	S-formylglutathione hydrolase	Hmmer	3	0	0
K01070	C1-Metabolism	frmB, ESD, fghA; S-formylglutathione hydrolase [EC:3.1.2.12]	KAAS	0	0	0
		Formate dehydrogenase
TIGR01591	C1-Metabolism	formate dehydrogenase, alpha subunit	Hmmer	12	9	2
K00123	C1-Metabolism	fdoG, fdfH; formate dehydrogenase major subunit [EC:1.2.1.2]	KAAS	0	1	1
TIGR01582	C1-Metabolism	formate dehydrogenase, beta subunit	Hmmer	8	2	3
K00124	C1-Metabolism	fdoH; formate dehydrogenase iron-sulfur subunit	KAAS	0	0	0
TIGR01583	C1-Metabolism	formate dehydrogenase, gamma subunit	Hmmer	1	1	0
K00125	C1-Metabolism	E1.2.1.2B2; formate dehydrogenase, beta subunit [EC:1.2.1.2]	KAAS	1	0	0
K00126	C1-Metabolism	fdsD; formate dehydrogenase subunit delta [EC:1.2.1.2]	KAAS	0	0	0
K00127	C1-Metabolism	fdoI; formate dehydrogenase subunit gamma	KAAS	0	0	0
		Methanol dehydrogenae
TIGR04266	C1-Metabolism	NDMA-dependent methanol dehydrogenase EC 1.1.1.244	Hmmer	4	2	0
	C1-Metabolism	methanol dehydrogenae	KAAS	0	0	0
pqq_xoxF_mxaF_alignment	C1-Metabolism	pqq, methanol dehydrogenase	Hmmer	0	0	0
K14028	C1-Metabolism	mdh1, mxaF; methanol dehydrogenase (cytochrome c) subunit 1 [EC:1.1.2.7]	KAAS	0	0	0
K14029	C1-Metabolism	mdh2, mxaI; methanol dehydrogenase (cytochrome c) subunit 2 [EC:1.1.2.7]	KAAS	0	0	0
		Methylamine dehydrogenase
TIGR02659	C1-Metabolism	madA, methylamine dehydrogenase	Hmmer	0	0	0
K15228	C1-Metabolism	mauA; methylamine dehydrogenase light chain [EC:1.4.9.1]	KAAS	0	0	0
TIGR02658	C1-Metabolism	madB, methylamine dehydrogenase	Hmmer	0	0	0
K15229	C1-Metabolism	mauB; methylamine dehydrogenase heavy chain [EC:1.4.9.1]	KAAS	0	0	0
Rubisco
		Rubisco
K01601	Rubisco	rbcL; ribulose-bisphosphate carboxylase large chain [EC:4.1.1.39]	KAAS	0	0	0
K01602	Rubisco	rbcS; ribulose-bisphosphate carboxylase small chain [EC:4.1.1.39]	KAAS	0	0	0
rubisco_form_I_alignment	Rubisco	Rubisco Form I	Hmmer	0	0	0
rubisco_form_II_alignment	Rubisco	Rubisco Form II	Hmmer	0	0	0
rubisco_form_II_III_alignment	Rubisco	Rubisco Form II/III	Hmmer	0	0	0
rubisco_form_III_alignment	Rubisco	Rubisco Form III	Hmmer	0	0	0
		Phosphoglycerate kinase
K00927	Rubisco	PGK, pgk; phosphoglycerate kinase [EC:2.7.2.3]	KAAS	1	1	1
		Glyceraraldehyde-3-phosphate dehydrogenase
K00134	Rubisco	GAPDH, gapA; glyceraldehyde 3-phosphate dehydrogenase [EC:1.2.1.12]	KAAS	1	1	1
K00150	Rubisco	gap2; glyceraldehyde-3-phosphate dehydrogenase (NAD(P)) [EC:1.2.1.59]	KAAS	1	0	0
		Fructose-bisphosphate aldolase
K01622	Rubisco	K01622; fructose 1,6-bisphosphate aldolase/phosphatase [EC:4.1.2.13 3.1.3.11]	KAAS	1	0	0
K01623	Rubisco	ALDO; fructose-bisphosphate aldolase, class I [EC:4.1.2.13]	KAAS	0	0	0
K01624	Rubisco	FBA, fbaA; fructose-bisphosphate aldolase, class II [EC:4.1.2.13]	KAAS	1	1	0
K11645	Rubisco	fbaB; fructose-bisphosphate aldolase, class I [EC:4.1.2.13]	KAAS	1	0	0
K16305	Rubisco	K16305; fructose-bisphosphate aldolase / 6-deoxy-5-ketofructose 1-phosphate synthase [EC:4.1.2.13 2.2.1.11]	KAAS	0	0	0
K16306	Rubisco	K16306; fructose-bisphosphate aldolase / 2-amino-3,7-dideoxy-D-threo-hept-6-ulosonate synthase [EC:4.1.2.13 2.2.1.10]	KAAS	0	0	0
		Fructose-1,6-bisphosphatase
K01622	Rubisco	K01622; fructose 1,6-bisphosphate aldolase/phosphatase [EC:4.1.2.13 3.1.3.11]	KAAS	1	0	0
K02446	Rubisco	glpX; fructose-1,6-bisphosphatase II [EC:3.1.3.11]	KAAS	0	0	1
K03841	Rubisco	FBP, fbp; fructose-1,6-bisphosphatase I [EC:3.1.3.11]	KAAS	1	1	0
K04041	Rubisco	fbp3; fructose-1,6-bisphosphatase III [EC:3.1.3.11]	KAAS	0	0	0
		Transketolase
K00615	Rubisco	E2.2.1.1, tktA, tktB; transketolase [EC:2.2.1.1]	KAAS	2	2	0
		Fructose 1,6-bisphosphate aldolase
K01100	Rubisco	E3.1.3.37; sedoheptulose-bisphosphatase [EC:3.1.3.37]	KAAS	0	0	0
K01086	Rubisco	fbp-SEBP; fructose-1,6-bisphosphatase I / sedoheptulose-1,7-bisphosphatase [EC:3.1.3.11 3.1.3.37]	KAAS	0	0	0
K11532	Rubisco	glpX-SEBP; fructose-1,6-bisphosphatase II / sedoheptulose-1,7-bisphosphatase [EC:3.1.3.11 3.1.3.37]	KAAS	0	0	0
		Ribose-5-phosphate isomerase
K01807	Rubisco	rpiA; ribose 5-phosphate isomerase A [EC:5.3.1.6]	KAAS	0	0	0
K01808	Rubisco	rpiB; ribose 5-phosphate isomerase B [EC:5.3.1.6]	KAAS	2	2	1
		Phosphoribulokinase
K00855	Rubisco	PRK, prkB; phosphoribulokinase [EC:2.7.1.19]	KAAS	0	0	0
Fatty acid degradation
		Acyl-CoA synthetase
K01897	FA degradation	ACSL, fadD; long-chain acyl-CoA synthetase [EC:6.2.1.3]	KAAS	7	3	3
		Acyl-CoA dehydrogenase
K00248	Butane metabolism	ACADS, bcd; butyryl-CoA dehydrogenase [EC:1.3.8.1], also acyl-CoA-DH	KAAS	2	0	1
K00249	FA degradation	ACADM, acd; acyl-CoA dehydrogenase [EC:1.3.8.7]	KAAS	6	0	0
K06445	FA degradation	fadE; acyl-CoA dehydrogenase [EC:1.3.99.-]	KAAS	0	0	0
K00255	FA degradation	ACADL; long-chain-acyl-CoA dehydrogenase [EC:1.3.8.8]	KAAS	0	0	0
		Enoyl-CoA hydratase
K01692	FA degradation	paaF, echA; enoyl-CoA hydratase [EC:4.2.1.17]	KAAS	1	0	0
K01715	FA degradation	crt; enoyl-CoA hydratase [EC:4.2.1.17]	KAAS	1	1	1
K01825	FA degradation	fadB; 3-hydroxyacyl-CoA dehydrogenase / enoyl-CoA hydratase / 3-hydroxybutyryl-CoA epimerase / enoyl-CoA isomerase [EC:1.1.1.35 4.2.1.17 5.1.2.3 5.3.3.8]	KAAS	0	0	0
K07511	FA degradation	ECHS1; enoyl-CoA hydratase [EC:4.2.1.17]	KAAS	1	0	0
K07514	FA degradation	EHHADH; enoyl-CoA hydratase / 3-hydroxyacyl-CoA dehydrogenase / 3,2-trans-enoyl-CoA isomerase [EC:4.2.1.17 1.1.1.35 5.3.3.8]	KAAS	0	0	0
K07515	FA degradation	HADHA; enoyl-CoA hydratase / long-chain 3-hydroxyacyl-CoA dehydrogenase [EC:4.2.1.17 1.1.1.211]	KAAS	0	0	0
K13767	FA degradation	fadB; enoyl-CoA hydratase [EC:4.2.1.17]	KAAS	0	0	0
K15016	FA degradation	K15016; enoyl-CoA hydratase / 3-hydroxyacyl-CoA dehydrogenase [EC:4.2.1.17 1.1.1.35]	KAAS	0	1	0
K01782	FA degradation	fadJ; 3-hydroxyacyl-CoA dehydrogenase / enoyl-CoA hydratase / 3-hydroxybutyryl-CoA epimerase [EC:1.1.1.35 4.2.1.17 5.1.2.3]	KAAS	0	0	0
		Hydroxylacyl-CoA dehydrogenase
K00022	FA degradation	HADH; 3-hydroxyacyl-CoA dehydrogenase [EC:1.1.1.35]	KAAS	0	0	0
K01782	FA degradation	fadJ; 3-hydroxyacyl-CoA dehydrogenase / enoyl-CoA hydratase / 3-hydroxybutyryl-CoA epimerase [EC:1.1.1.35 4.2.1.17 5.1.2.3]	KAAS	0	0	0
K01825	FA degradation	fadB; 3-hydroxyacyl-CoA dehydrogenase / enoyl-CoA hydratase / 3-hydroxybutyryl-CoA epimerase / enoyl-CoA isomerase [EC:1.1.1.35 4.2.1.17 5.1.2.3 5.3.3.8]	KAAS	0	0	0
K07514	FA degradation	EHHADH; enoyl-CoA hydratase / 3-hydroxyacyl-CoA dehydrogenase / 3,2-trans-enoyl-CoA isomerase [EC:4.2.1.17 1.1.1.35 5.3.3.8]	KAAS	0	0	0
K07516	FA degradation	fadN; 3-hydroxyacyl-CoA dehydrogenase [EC:1.1.1.35]	KAAS	0	0	0
K08683	FA degradation	HSD17B10; 3-hydroxyacyl-CoA dehydrogenase / 3-hydroxy-2-methylbutyryl-CoA dehydrogenase [EC:1.1.1.35 1.1.1.178]	KAAS	0	0	0
K12405	FA degradation	HSD17B4; 3-hydroxyacyl-CoA dehydrogenase / 3a,7a,12a-trihydroxy-5b-cholest-24-enoyl-CoA hydratase / enoyl-CoA hydratase 2 [EC:1.1.1.35 4.2.1.107 4.2.1.119]	KAAS	2	0	0
K15016	FA degradation	K15016; enoyl-CoA hydratase / 3-hydroxyacyl-CoA dehydrogenase [EC:4.2.1.17 1.1.1.35]	KAAS	0	1	0
		Acetyl-CoA acyltransferase
K00632	FA degradation	fadA, fadI; acetyl-CoA acyltransferase [EC:2.3.1.16]	KAAS	2	0	1
K07508	FA degradation	ACAA2; acetyl-CoA acyltransferase 2 [EC:2.3.1.16]	KAAS	0	0	1
K07513	FA degradation	ACAA1; acetyl-CoA acyltransferase 1 [EC:2.3.1.16]	KAAS	0	0	0
K00626	FA degradation	E2.3.1.9, atoB; acetyl-CoA C-acetyltransferase [EC:2.3.1.9]	KAAS	4	0	2
		Alkane 1-monooxygenase
K17688	FA degradation	CYP4A22; alkane 1-monooxygenase [EC:1.14.15.3]	KAAS	0	0	0
HC degradation
K14578	Hydrocarbon degradation	nahAb, nagAb, ndoA, nbzAb, dntAb; naphthalene 1,2-dioxygenase ferredoxin component	KAAS	0	0	0
K14579	Hydrocarbon degradation	nahAc, ndoB, nbzAc, dntAc; naphthalene 1,2-dioxygenase subunit alpha [EC:1.14.12.12 1.14.12.23 1.14.12.24]	KAAS	0	0	0
K14580	Hydrocarbon degradation	nahAd, ndoC, nbzAd, dntAd; naphthalene 1,2-dioxygenase subunit beta [EC:1.14.12.12 1.14.12.23 1.14.12.24]	KAAS	0	0	0
K14581	Hydrocarbon degradation	nahAa, nagAa, ndoR, nbzAa, dntAa; naphthalene 1,2-dioxygenase ferredoxin reductase component [EC:1.18.1.7]	KAAS	0	0	0
K14582	Hydrocarbon degradation	nahB, doxE; cis-1,2-dihydro-1,2-dihydroxynaphthalene/dibenzothiophene dihydrodiol dehydrogenase [EC:1.3.1.29 1.3.1.60]	KAAS	0	0	0
K14583	Hydrocarbon degradation	nahC; 1,2-dihydroxynaphthalene dioxygenase [EC:1.13.11.56]	KAAS	0	0	0
K14584	Hydrocarbon degradation	nahD; 2-hydroxychromene-2-carboxylate isomerase [EC:5.99.1.4]	KAAS	0	0	0
K14585	Hydrocarbon degradation	nahE; trans-o-hydroxybenzylidenepyruvate hydratase-aldolase [EC:4.1.2.45]	KAAS	0	0	0
K00496	Hydrocarbon degradation	alkB1_2; alkane 1-monooxygenase [EC:1.14.15.3]	KAAS	0	0	0
K07425	Hydrocarbon degradation	CYP4A; alkane 1-monooxygenase [EC:1.14.15.3]	KAAS	0	0	0
K17687	Hydrocarbon degradation	CYP4A11; alkane 1-monooxygenase [EC:1.14.15.3]	KAAS	0	0	0
K17688	Hydrocarbon degradation	CYP4A22; alkane 1-monooxygenase [EC:1.14.15.3]	KAAS	0	0	0
K00656	Hydrocarbon degradation	E2.3.1.54, pflD; formate C-acetyltransferase [EC:2.3.1.54]	KAAS	1	0	1
K07540	Hydrocarbon degradation	E4.1.99.11; benzylsuccinate synthase [EC:4.1.99.11]	KAAS	0	0	0
K10617	Hydrocarbon degradation	cymB; p-cumic alcohol dehydrogenase	KAAS	0	0	0
K10618	Hydrocarbon degradation	cymC; p-cumic aldehyde dehydrogenase	KAAS	0	0	0
K10700	Hydrocarbon degradation	ebdA; ethylbenzene hydroxylase subunit alpha [EC:1.17.99.2]	KAAS	0	0	0
K14746	Hydrocarbon degradation	ped; (S)-1-phenylethanol dehydrogenase [EC:1.1.1.311]	KAAS	0	0	0
K05797	Hydrocarbon degradation	pchF; 4-cresol dehydrogenase (hydroxylating) flavoprotein subunit [EC:1.17.99.1]	KAAS	0	0	0
K01007	Hydrocarbon degradation	pps, ppsA; pyruvate, water dikinase [EC:2.7.9.2]	KAAS	1	1	0
K04105	Hydrocarbon degradation	hbaA; 4-hydroxybenzoate-CoA ligase [EC:6.2.1.27 6.2.1.25]	KAAS	0	0	0
K20458	Hydrocarbon degradation	hcl; 3-hydroxybenzoate/4-hydroxybenzoate---CoA ligase [EC:6.2.1.37 6.2.1.27]	KAAS	0	0	0
K03182	Hydrocarbon degradation	ubiD; 4-hydroxy-3-polyprenylbenzoate decarboxylase [EC:4.1.1.98]	KAAS	0	0	1
putative anaerobic benzene carboxylase	Hydrocarbon degradation	putative anaerobic benzene carboxylase	KAAS	0	0	0
K04110	Hydrocarbon degradation	badA; benzoate-CoA ligase [EC:6.2.1.25]	KAAS	0	0	0
K04105	Hydrocarbon degradation	hbaA; 4-hydroxybenzoate-CoA ligase [EC:6.2.1.27 6.2.1.25]	KAAS	0	0	0
K20458	Hydrocarbon degradation	hcl; 3-hydroxybenzoate/4-hydroxybenzoate---CoA ligase [EC:6.2.1.37 6.2.1.27]	KAAS	0	0	0
K04112	Hydrocarbon degradation	bcrC, badD; benzoyl-CoA reductase subunit C [EC:1.3.7.8]	KAAS	0	0	0
K04113	Hydrocarbon degradation	bcrB, badE; benzoyl-CoA reductase subunit B [EC:1.3.7.8]	KAAS	0	0	0
K04114	Hydrocarbon degradation	bcrA, badF; benzoyl-CoA reductase subunit A [EC:1.3.7.8]	KAAS	0	0	0
K04115	Hydrocarbon degradation	bcrD, badG; benzoyl-CoA reductase subunit D [EC:1.3.7.8]	KAAS	0	0	0
K01563	Hydrocarbon degradation	dhaA; haloalkane dehalogenase [EC:3.8.1.5]	KAAS	2	0	0
K14028	Hydrocarbon degradation	mdh1, mxaF; methanol dehydrogenase (cytochrome c) subunit 1 [EC:1.1.2.7]	KAAS	0	0	0
K14029	Hydrocarbon degradation	mdh2, mxaI; methanol dehydrogenase (cytochrome c) subunit 2 [EC:1.1.2.7]	KAAS	0	0	0
K00114	Hydrocarbon degradation	exaA; alcohol dehydrogenase (cytochrome c) [EC:1.1.2.8]	KAAS	0	0	0
K01560	Hydrocarbon degradation	E3.8.1.2; 2-haloacid dehalogenase [EC:3.8.1.2]	KAAS	0	0	0
Motility/Chemotaxis
		Chemotaxis
K00575	Motility	cheR; chemotaxis protein methyltransferase CheR [EC:2.1.1.80]	KAAS	0	4	2
K03406	Motility	mcp; methyl-accepting chemotaxis protein	KAAS	0	4	1
K03407	Motility	cheA; two-component system, chemotaxis family, sensor kinase CheA [EC:2.7.13.3]	KAAS	2	2	1
K03408	Motility	cheW; purine-binding chemotaxis protein CheW	KAAS	0	2	3
K03409	Motility	cheX; chemotaxis protein CheX	KAAS	0	0	0
K03410	Motility	cheC; chemotaxis protein CheC	KAAS	0	0	0
K03411	Motility	cheD; chemotaxis protein CheD [EC:3.5.1.44]	KAAS	0	0	0
K03412	Motility	cheB; two-component system, chemotaxis family, response regulator CheB [EC:3.1.1.61]	KAAS	0	2	2
K03413	Motility	cheY; two-component system, chemotaxis family, response regulator CheY	KAAS	1	2	3
K03414	Motility	cheZ; chemotaxis protein CheZ	KAAS	0	0	0
K03415	Motility	cheV; two-component system, chemotaxis family, response regulator CheV	KAAS	0	0	0
K03776	Motility	aer; aerotaxis receptor	KAAS	0	0	0
K13924	Motility	cheBR; two-component system, chemotaxis family, CheB/CheR fusion protein [EC:2.1.1.80 3.1.1.61]	KAAS	0	0	0
		Flagellar assembly
K02386	Motility	flgA; flagella basal body P-ring formation protein FlgA	KAAS	0	0	0
K02387	Motility	flgB; flagellar basal-body rod protein FlgB	KAAS	0	0	0
K02388	Motility	flgC; flagellar basal-body rod protein FlgC	KAAS	0	0	0
K02389	Motility	flgD; flagellar basal-body rod modification protein FlgD	KAAS	0	0	0
K02390	Motility	flgE; flagellar hook protein FlgE	KAAS	0	0	0
K02391	Motility	flgF; flagellar basal-body rod protein FlgF	KAAS	0	0	0
K02392	Motility	flgG; flagellar basal-body rod protein FlgG	KAAS	0	2	0
K02393	Motility	flgH; flagellar L-ring protein precursor FlgH	KAAS	0	0	0
K02394	Motility	flgI; flagellar P-ring protein precursor FlgI	KAAS	0	0	0
K02396	Motility	flgK; flagellar hook-associated protein 1 FlgK	KAAS	0	1	0
K02397	Motility	flgL; flagellar hook-associated protein 3 FlgL	KAAS	0	0	0
K02398	Motility	flgM; negative regulator of flagellin synthesis FlgM	KAAS	0	0	0
K02400	Motility	flhA; flagellar biosynthesis protein FlhA	KAAS	0	0	0
K02401	Motility	flhB; flagellar biosynthetic protein FlhB	KAAS	0	0	0
K02406	Motility	fliC; flagellin	KAAS	0	0	0
K02407	Motility	fliD; flagellar hook-associated protein 2	KAAS	0	0	0
K02408	Motility	fliE; flagellar hook-basal body complex protein FliE	KAAS	0	0	0
K02409	Motility	fliF; flagellar M-ring protein FliF	KAAS	0	1	0
K02410	Motility	fliG; flagellar motor switch protein FliG	KAAS	0	1	0
K02411	Motility	fliH; flagellar assembly protein FliH	KAAS	0	1	0
K02412	Motility	fliI; flagellum-specific ATP synthase [EC:3.6.3.14]	KAAS	0	1	0
K02413	Motility	fliJ; flagellar FliJ protein	KAAS	0	0	0
K02414	Motility	fliK; flagellar hook-length control protein FliK	KAAS	0	0	0
K02416	Motility	fliM; flagellar motor switch protein FliM	KAAS	0	0	0
K02417	Motility	fliNY, fliN; flagellar motor switch protein FliN/FliY	KAAS	0	1	0
K02418	Motility	fliOZ, fliO; flagellar protein FliO/FliZ	KAAS	0	0	0
K02419	Motility	fliP; flagellar biosynthetic protein FliP	KAAS	0	0	0
K02420	Motility	fliQ; flagellar biosynthetic protein FliQ	KAAS	0	0	0
K02421	Motility	fliR; flagellar biosynthetic protein FliR	KAAS	0	0	0
K02422	Motility	fliS; flagellar protein FliS	KAAS	0	0	0
K02556	Motility	motA; chemotaxis protein MotA	KAAS	0	0	0
K02557	Motility	motB; chemotaxis protein MotB	KAAS	0	1	0
		Archaeal flagella
K07325	Motility	flaB-A, flaB; archaeal flagellin FlaB	KAAS	0	0	0
K07327	Motility	flaD-A, flaD; archaeal flagellar protein FlaD	KAAS	0	0	0
K07329	Motility	flaF-A, flaF; archaeal flagellar protein FlaF	KAAS	0	0	0
K07330	Motility	flaG-A, flaG; archaeal flagellar protein FlaG	KAAS	0	0	0
K07331	Motility	flaH-A, flaH; archaeal flagellar protein FlaH	KAAS	0	0	0
K07332	Motility	flaI-A, flaI; archaeal flagellar protein FlaI	KAAS	1	0	0
K07333	Motility	flaJ-A, flaJ; archaeal flagellar protein FlaJ	KAAS	0	0	0
K07822	Motility	flaC-A, flaC; archaeal flagellar protein FlaC	KAAS	0	0	0
K07991	Motility	flaK-A, flaK; archaeal preflagellin peptidase FlaK [EC:3.4.23.52]	KAAS	0	0	0
K13626	Motility	fliW; flagellar assembly factor FliW	KAAS	0	0	0
		Pilus assembly
K02278	Motility	cpaA, tadV; prepilin peptidase CpaA [EC:3.4.23.43]	KAAS	0	0	0
K02279	Motility	cpaB, rcpC; pilus assembly protein CpaB	KAAS	0	0	0
K02280	Motility	cpaC, rcpA; pilus assembly protein CpaC	KAAS	0	0	0
K02282	Motility	cpaE, tadZ; pilus assembly protein CpaE	KAAS	0	0	0
K02283	Motility	cpaF, tadA; pilus assembly protein CpaF	KAAS	0	0	0
		Chemotaxis
K02650	Motility	pilA; type IV pilus assembly protein PilA	KAAS	0	0	0
K02652	Motility	pilB; type IV pilus assembly protein PilB	KAAS	0	2	1
K02653	Motility	pilC; type IV pilus assembly protein PilC	KAAS	0	1	1
K02654	Motility	pilD, pppA; leader peptidase (prepilin peptidase) / N-methyltransferase [EC:3.4.23.43 2.1.1.-]	KAAS	0	1	0
K02655	Motility	pilE; type IV pilus assembly protein PilE	KAAS	0	0	0
K02656	Motility	pilF; type IV pilus assembly protein PilF	KAAS	0	0	0
K02662	Motility	pilM; type IV pilus assembly protein PilM	KAAS	0	0	0
K02663	Motility	pilN; type IV pilus assembly protein PilN	KAAS	0	0	0
K02664	Motility	pilO; type IV pilus assembly protein PilO	KAAS	0	0	0
K02665	Motility	pilP; type IV pilus assembly protein PilP	KAAS	0	0	0
K02666	Motility	pilQ; type IV pilus assembly protein PilQ	KAAS	0	0	0
K02669	Motility	pilT; twitching motility protein PilT	KAAS	0	2	2
K02670	Motility	pilU; twitching motility protein PilU	KAAS	0	0	0
K02671	Motility	pilV; type IV pilus assembly protein PilV	KAAS	0	0	0
K02672	Motility	pilW; type IV pilus assembly protein PilW	KAAS	0	0	0
K02673	Motility	pilX; type IV pilus assembly protein PilX	KAAS	0	0	0
K02674	Motility	pilY1; type IV pilus assembly protein PilY1	KAAS	0	0	0
K02676	Motility	pilZ; type IV pilus assembly protein PilZ	KAAS	0	0	0
Amino acid transporters
		Branched Amino acid
K01995	Transport	livG; branched-chain amino acid transport system ATP-binding protein	KAAS	3	0	1
K01996	Transport	livF; branched-chain amino acid transport system ATP-binding protein	KAAS	2	1	2
K01997	Transport	livH; branched-chain amino acid transport system permease protein	KAAS	2	1	3
K01998	Transport	livM; branched-chain amino acid transport system permease protein	KAAS	1	1	2
K01999	Transport	livK; branched-chain amino acid transport system substrate-binding protein	KAAS	1	1	2
		Oligopeptide
K15580	Transport	oppA, mppA; oligopeptide transport system substrate-binding protein	KAAS	1	0	0
K15581	Transport	oppB; oligopeptide transport system permease protein	KAAS	4	0	0
K15582	Transport	oppC; oligopeptide transport system permease protein	KAAS	3	0	0
K15583	Transport	oppD; oligopeptide transport system ATP-binding protein	KAAS	4	0	0
		Dipeptide
K12368	Transport	dppA; dipeptide transport system substrate-binding protein	KAAS	1	1	0
K12370	Transport	dppC; dipeptide transport system permease protein	KAAS	1	0	0
K12371	Transport	dppD; dipeptide transport system ATP-binding protein	KAAS	0	0	0
K12372	Transport	dppF; dipeptide transport system ATP-binding protein	KAAS	2	0	0
K16199	Transport	dppE; dipeptide transport system substrate-binding protein	KAAS	0	0	0
K16200	Transport	dppB1; dipeptide transport system permease protein	KAAS	0	0	0
		Cationic peptide
K19226	Transport	sapA; cationic peptide transport system substrate-binding protein	KAAS	0	0	0
K19228	Transport	sapC; cationic peptide transport system permease protein	KAAS	0	0	0
K19229	Transport	sapD; cationic peptide transport system ATP-binding protein	KAAS	0	0	0
		General amino acid
K09969	Transport	aapJ, bztA; general L-amino acid transport system substrate-binding protein	KAAS	0	0	0
K09970	Transport	aapQ, bztB; general L-amino acid transport system permease protein	KAAS	1	0	1
K09971	Transport	aapM, bztC; general L-amino acid transport system permease protein	KAAS	1	0	1
K09972	Transport	aapP, bztD; general L-amino acid transport system ATP-binding protein [EC:3.6.3.-]	KAAS	1	0	1
		Arginine
K09996	Transport	artJ; arginine transport system substrate-binding protein	KAAS	1	0	0
K09997	Transport	artI; arginine transport system substrate-binding protein	KAAS	0	0	0
		Glutamate
K10001	Transport	gltI, aatJ; glutamate/aspartate transport system substrate-binding protein	KAAS	0	0	0
K10002	Transport	gltK, aatM; glutamate/aspartate transport system permease protein	KAAS	0	0	0
K10003	Transport	gltJ, aatQ; glutamate/aspartate transport system permease protein	KAAS	0	0	0
K10004	Transport	gltL, aatP; glutamate/aspartate transport system ATP-binding protein [EC:3.6.3.-]	KAAS	0	0	0
		Histidine
K10014	Transport	hisJ; histidine transport system substrate-binding protein	KAAS	0	0	0
K10016	Transport	hisQ; histidine transport system permease protein	KAAS	0	0	0
		Arginine/ornithine
K10022	Transport	aotJ; arginine/ornithine transport system substrate-binding protein	KAAS	0	0	0
K10023	Transport	aotM; arginine/ornithine transport system permease protein	KAAS	0	0	0
K10024	Transport	aotQ; arginine/ornithine transport system permease protein	KAAS	0	0	0
K10025	Transport	aotP; arginine/ornithine transport system ATP-binding protein [EC:3.6.3.-]	KAAS	0	0	0
		Glutamine
K10036	Transport	glnH; glutamine transport system substrate-binding protein	KAAS	1	1	0
K10037	Transport	glnP; glutamine transport system permease protein	KAAS	0	0	0
K10039	Transport	ABC.GLN1.S; putative glutamine transport system substrate-binding protein	KAAS	0	0	0
K10041	Transport	ABC.GLN1.A; putative glutamine transport system ATP-binding protein [EC:3.6.3.-]	KAAS	0	0	0
		Putative Aa
K16961	Transport	yxeM; putative amino-acid transport system substrate-binding protein	KAAS	0	0	0
K16962	Transport	yxeN; putative amino-acid transport system permease protein	KAAS	0	0	0
Sugar transporters
		Glycine betaine/proline
K02000	Transport	proV; glycine betaine/proline transport system ATP-binding protein [EC:3.6.3.32]	KAAS	0	0	0
K02001	Transport	proW; glycine betaine/proline transport system permease protein	KAAS	0	0	0
K02002	Transport	proX; glycine betaine/proline transport system substrate-binding protein	KAAS	0	0	0
		Glycerol-3-phosphate
K05813	Transport	ugpB; sn-glycerol 3-phosphate transport system substrate-binding protein	KAAS	2	0	0
K05814	Transport	ugpA; sn-glycerol 3-phosphate transport system permease protein	KAAS	1	0	0
K05815	Transport	ugpE; sn-glycerol 3-phosphate transport system permease protein	KAAS	0	0	0
K05816	Transport	ugpC; sn-glycerol 3-phosphate transport system ATP-binding protein [EC:3.6.3.20]	KAAS	0	0	0
		Maltose
K10108	Transport	malE; maltose/maltodextrin transport system substrate-binding protein	KAAS	0	0	0
K10109	Transport	malF; maltose/maltodextrin transport system permease protein	KAAS	0	0	0
K10110	Transport	malG; maltose/maltodextrin transport system permease protein	KAAS	0	0	0
K10111	Transport	malK, mtlK, thuK; multiple sugar transport system ATP-binding protein [EC:3.6.3.-]	KAAS	0	0	0
K10112	Transport	msmX, msmK, malK, sugC, ggtA, msiK; multiple sugar transport system ATP-binding protein	KAAS	1	0	0
		Raffinose
K10117	Transport	msmE; raffinose/stachyose/melibiose transport system substrate-binding protein	KAAS	0	0	0
K10118	Transport	msmF; raffinose/stachyose/melibiose transport system permease protein	KAAS	0	0	0
K10119	Transport	msmG; raffinose/stachyose/melibiose transport system permease protein	KAAS	0	0	0
		Glucose/arabinose
K10197	Transport	ABC.GLC.P; glucose/arabinose transport system permease protein	KAAS	0	0	0
K10198	Transport	ABC.GLC.P1; glucose/arabinose transport system permease protein	KAAS	0	0	0
K10199	Transport	ABC.GLC.A; glucose/arabinose transport system ATP-binding protein	KAAS	0	0	0
		Sorbitol/mannitol
K10227	Transport	smoE, mtlE; sorbitol/mannitol transport system substrate-binding protein	KAAS	0	0	0
K10228	Transport	smoF, mtlF; sorbitol/mannitol transport system permease protein	KAAS	0	0	0
K10229	Transport	smoG, mtlG; sorbitol/mannitol transport system permease protein	KAAS	0	0	0
		Trehalose/maltose
K10236	Transport	thuE; trehalose/maltose transport system substrate-binding protein	KAAS	1	0	0
K10237	Transport	thuF, sugA; trehalose/maltose transport system permease protein	KAAS	1	0	0
K10238	Transport	thuG, sugB; trehalose/maltose transport system permease protein	KAAS	1	0	0
		Ribose
K10439	Transport	rbsB; ribose transport system substrate-binding protein	KAAS	0	0	0
K10440	Transport	rbsC; ribose transport system permease protein	KAAS	0	0	0
K10441	Transport	rbsA; ribose transport system ATP-binding protein [EC:3.6.3.17]	KAAS	0	0	0
		L-arabinose
K10537	Transport	araF; L-arabinose transport system substrate-binding protein	KAAS	0	0	0
K10538	Transport	araH; L-arabinose transport system permease protein	KAAS	0	0	0
K10539	Transport	araG; L-arabinose transport system ATP-binding protein [EC:3.6.3.17]	KAAS	0	0	0
		Arabinogalactan
K15770	Transport	cycB, ganO; arabinogalactan oligomer / maltooligosaccharide transport system substrate-binding protein	KAAS	0	0	0
K15771	Transport	ganP; arabinogalactan oligomer / maltooligosaccharide transport system permease protein	KAAS	0	0	0
K15772	Transport	ganQ; arabinogalactan oligomer / maltooligosaccharide transport system permease protein	KAAS	2	0	0
		Methyl-galactoside
K10540	Transport	mglB; methyl-galactoside transport system substrate-binding protein	KAAS
K10541	Transport	mglC; methyl-galactoside transport system permease protein	KAAS	1	0	0
K10542	Transport	mglA; methyl-galactoside transport system ATP-binding protein [EC:3.6.3.17]	KAAS	0	0	0
		D-xylose
K10543	Transport	xylF; D-xylose transport system substrate-binding protein	KAAS	0	0	0
K10544	Transport	xylH; D-xylose transport system permease protein	KAAS	1	0	0
K10545	Transport	xylG; D-xylose transport system ATP-binding protein [EC:3.6.3.17]	KAAS	0	0	0
		Rhamnose
K10559	Transport	rhaS; rhamnose transport system substrate-binding protein	KAAS	0	0	0
K10560	Transport	rhaP; rhamnose transport system permease protein	KAAS	0	0	0
K10561	Transport	rhaQ; rhamnose transport system permease protein	KAAS	0	0	0
K10562	Transport	rhaT; rhamnose transport system ATP-binding protein [EC:3.6.3.17]	KAAS	0	0	0
		Spermidine/putrescine
K11069	Transport	potD; spermidine/putrescine transport system substrate-binding protein	KAAS	0	0	0
K11070	Transport	potC; spermidine/putrescine transport system permease protein	KAAS	0	0	0
K11071	Transport	potB; spermidine/putrescine transport system permease protein	KAAS	0	0	0
K11072	Transport	potA; spermidine/putrescine transport system ATP-binding protein [EC:3.6.3.31]	KAAS	1	0	1
		Putrescine
K11073	Transport	potF; putrescine transport system substrate-binding protein	KAAS	0	0	0
K11074	Transport	potI; putrescine transport system permease protein	KAAS	0	0	0
K11075	Transport	potH; putrescine transport system permease protein	KAAS	0	0	0
K11076	Transport	potG; putrescine transport system ATP-binding protein	KAAS	0	0	0
		Arabinosaccharide
K17234	Transport	araN; arabinosaccharide transport system substrate-binding protein	KAAS	0	0	0
K17235	Transport	araP; arabinosaccharide transport system permease protein	KAAS	0	0	0
K17236	Transport	araQ; arabinosaccharide transport system permease protein	KAAS	0	0	0
		Inositol
K17237	Transport	inoE; inositol-phosphate transport system substrate-binding protein	KAAS	1	0	0
K17238	Transport	inoF; inositol-phosphate transport system permease protein	KAAS	1	0	0
K17239	Transport	inoG; inositol-phosphate transport system permease protein	KAAS	0	0	0
K17240	Transport	inoK; inositol-phosphate transport system ATP-binding protein	KAAS	1	0	0
		Alpha-1,4-digalacturonate
K17241	Transport	aguE; alpha-1,4-digalacturonate transport system substrate-binding protein	KAAS	0	0	0
K17242	Transport	aguF; alpha-1,4-digalacturonate transport system permease protein	KAAS	0	0	0
K17243	Transport	aguG; alpha-1,4-digalacturonate transport system permease protein	KAAS	0	0	0
		Chitobiose
K17244	Transport	chiE; putative chitobiose transport system substrate-binding protein	KAAS	0	0	0
K17245	Transport	chiF; putative chitobiose transport system permease protein	KAAS	1	0	0
K17246	Transport	chiG; putative chitobiose transport system permease protein	KAAS	1	0	0
		Trehalose
K17312	Transport	K17312, treT; trehalose transport system permease protein	KAAS	0	0	0
K17313	Transport	treU; trehalose transport system permease protein	KAAS	0	0	0
K17314	Transport	treV; trehalose transport system ATP-binding protein	KAAS	0	0	0
		Glucose/mannose
K17315	Transport	gtsA, glcE; glucose/mannose transport system substrate-binding protein	KAAS	0	0	0
K17316	Transport	gtsB, glcF; glucose/mannose transport system permease protein	KAAS	0	0	0
K17317	Transport	gtsC, glcG; glucose/mannose transport system permease protein	KAAS	0	0	0
		Aldouronate
K17318	Transport	K17318, lplA; putative aldouronate transport system substrate-binding protein	KAAS	0	0	0
K17319	Transport	lplB; putative aldouronate transport system permease protein	KAAS	0	0	0
K17320	Transport	lplC; putative aldouronate transport system permease protein	KAAS	0	0	0
		Glycerol
K17321	Transport	glpV; glycerol transport system substrate-binding protein	KAAS	0	0	0
K17322	Transport	K17322, glpP; glycerol transport system permease protein	KAAS	0	0	0
K17323	Transport	glpQ; glycerol transport system permease protein	KAAS	0	0	0
K17324	Transport	glpS; glycerol transport system ATP-binding protein	KAAS	0	0	0
K17325	Transport	K17325, glpT; glycerol transport system ATP-binding protein	KAAS	0	0	0
Ion transporters
		Cobald/nickel
K02006	Transport	cbiO; cobalt/nickel transport system ATP-binding protein	KAAS	1	2	1
K02007	Transport	cbiM; cobalt/nickel transport system permease protein	KAAS	1	2	1
K02008	Transport	cbiQ; cobalt/nickel transport system permease protein	KAAS	0	1	0
K02009	Transport	cbiN; cobalt/nickel transport protein	KAAS	0	0	0
		Iron III
K02010	Transport	afuC, fbpC; iron(III) transport system ATP-binding protein [EC:3.6.3.30]	KAAS	0	0	0
K02011	Transport	afuB, fbpB; iron(III) transport system permease protein	KAAS	0	0	0
K02012	Transport	afuA, fbpA; iron(III) transport system substrate-binding protein	KAAS	0	0	0
		Iron complex
K02013	Transport	ABC.FEV.A; iron complex transport system ATP-binding protein [EC:3.6.3.34]	KAAS	2	0	1
K02015	Transport	ABC.FEV.P; iron complex transport system permease protein	KAAS	0	0	1
K02016	Transport	ABC.FEV.S; iron complex transport system substrate-binding protein	KAAS	0	0	0
		Heme
K02193	Transport	ccmA; heme exporter protein A [EC:3.6.3.41]	KAAS	0	0	0
K02194	Transport	ccmB; heme exporter protein B	KAAS	0	0	0
K02195	Transport	ccmC; heme exporter protein C	KAAS	1	0	0
K02196	Transport	ccmD; heme exporter protein D	KAAS	0	0	0
		Tungstate
K05772	Transport	tupA, vupA; tungstate transport system substrate-binding protein	KAAS	0	0	0
K05773	Transport	tupB, vupB; tungstate transport system permease protein	KAAS	0	0	0
K06857	Transport	tupC, vupC; tungstate transport system ATP-binding protein [EC:3.6.3.55]	KAAS	0	0	0
		Molybdate
K02017	Transport	modC; molybdate transport system ATP-binding protein [EC:3.6.3.29]	KAAS	1	0	0
K02018	Transport	modB; molybdate transport system permease protein	KAAS	1	0	0
K02020	Transport	modA; molybdate transport system substrate-binding protein	KAAS	1	0	0
		Phosphate
K02036	Transport	pstB; phosphate transport system ATP-binding protein [EC:3.6.3.27]	KAAS	2	0	1
K02037	Transport	pstC; phosphate transport system permease protein	KAAS	2	2	0
K02038	Transport	pstA; phosphate transport system permease protein	KAAS	2	1	1
K02040	Transport	pstS; phosphate transport system substrate-binding protein	KAAS	1	1	0
		Phosphonate
K02041	Transport	phnC; phosphonate transport system ATP-binding protein [EC:3.6.3.28]	KAAS	1	0	0
K02042	Transport	phnE; phosphonate transport system permease protein	KAAS	1	0	0
K02044	Transport	phnD; phosphonate transport system substrate-binding protein	KAAS	1	0	0
		Sulfate
K02045	Transport	cysA; sulfate transport system ATP-binding protein [EC:3.6.3.25]	KAAS	0	1	0
K02046	Transport	cysU; sulfate transport system permease protein	KAAS	0	0	0
K02047	Transport	cysW; sulfate transport system permease protein	KAAS	0	0	0
K02048	Transport	cysP, sbp; sulfate transport system substrate-binding protein	KAAS	0	0	0
		Zinc
K09815	Transport	znuA; zinc transport system substrate-binding protein	KAAS	0	1	0
K09816	Transport	znuB; zinc transport system permease protein	KAAS	0	1	0
K09817	Transport	znuC; zinc transport system ATP-binding protein [EC:3.6.3.-]	KAAS	0	1	0
		Manganese/zinc/iron
K11707	Transport	troA, mntA, znuA; manganese/zinc/iron transport system substrate-binding protein	KAAS	0	0	0
K11708	Transport	troC, mntC, znuB; manganese/zinc/iron transport system permease protein	KAAS	1	0	0
K11709	Transport	troD, mntD, znuB; manganese/zinc/iron transport system permease protein	KAAS	1	0	0
K11710	Transport	troB, mntB, znuC; manganese/zinc/iron transport system ATP- binding protein	KAAS	1	0	0
		Molybdate/tungstate
K15495	Transport	wtpA; molybdate/tungstate transport system substrate-binding protein	KAAS	0	0	0
K15496	Transport	wtpB; molybdate/tungstate transport system permease protein	KAAS	0	0	0
K15497	Transport	wtpC; molybdate/tungstate transport system ATP-binding protein [EC:3.6.3.- 3.6.3.55]	KAAS	1	0	0
		Taurine
K15551	Transport	tauA; taurine transport system substrate-binding protein	KAAS	0	0	0
K15552	Transport	tauC; taurine transport system permease protein	KAAS	1	0	0
		Sulfonate
K15553	Transport	ssuA; sulfonate transport system substrate-binding protein	KAAS	0	0	0
K15554	Transport	ssuC; sulfonate transport system permease protein	KAAS	0	0	0
K15555	Transport	ssuB; sulfonate transport system ATP-binding protein [EC:3.6.3.-]	KAAS	0	0	0
		Nitrite/nitrate
K15576	Transport	nrtA, nasF, cynA; nitrate/nitrite transport system substrate-binding protein	KAAS	0	0	0
K15577	Transport	nrtB, nasE, cynB; nitrate/nitrite transport system permease protein	KAAS	0	0	0
		Nickel
K15584	Transport	nikA; nickel transport system substrate-binding protein	KAAS	0	0	0
K15585	Transport	nikB; nickel transport system permease protein	KAAS	0	0	0
K15586	Transport	nikC; nickel transport system permease protein	KAAS	0	0	0
K15587	Transport	nikD; nickel transport system ATP-binding protein [EC:3.6.3.24]	KAAS	0	0	0
K10824	Transport	nikE; nickel transport system ATP-binding protein [EC:3.6.3.24]	KAAS	0	0	0
K16915	Transport	cbiL; nickel transport protein	KAAS	0	0	0
Vitamin transporters
		Thiamine
K02062	Transport	thiQ; thiamine transport system ATP-binding protein	KAAS	0	0	0
K02063	Transport	thiP; thiamine transport system permease protein	KAAS	1	0	0
K02064	Transport	thiB, tbpA; thiamine transport system substrate-binding protein	KAAS	1	0	0
		Biotin
K16783	Transport	bioN; biotin transport system permease protein	KAAS	0	0	0
K16784	Transport	bioM; biotin transport system ATP-binding protein [EC:3.6.3.-]	KAAS	0	0	0
Lipid transporters
		Phospholipid
K02065	Transport	mlaF, linL, mkl; phospholipid/cholesterol/gamma-HCH transport system ATP-binding protein	KAAS	0	1	1
K02066	Transport	mlaE, linK; phospholipid/cholesterol/gamma-HCH transport system permease protein	KAAS	0	3	1
K02067	Transport	mlaD, linM; phospholipid/cholesterol/gamma-HCH transport system substrate-binding protein	KAAS	0	0	0
K07122	Transport	mlaB; phospholipid transport system transporter-binding protein	KAAS	0	0	0
K07323	Transport	mlaC; phospholipid transport system substrate-binding protein	KAAS	0	0	0
		LPS
K06861	Transport	lptB; lipopolysaccharide export system ATP-binding protein [EC:3.6.3.-]	KAAS	2	1	0
K07091	Transport	lptF; lipopolysaccharide export system permease protein	KAAS	0	0	0
K11720	Transport	lptG; lipopolysaccharide export system permease protein	KAAS	0	0	0
K09690	Transport	ABC-2.LPSE.P; lipopolysaccharide transport system permease protein	KAAS	0	0	0
K09691	Transport	ABC-2.LPSE.A; lipopolysaccharide transport system ATP-binding protein	KAAS	0	0	0
		Capsular polysaccharide
K09688	Transport	ABC-2.CPSE.P; capsular polysaccharide transport system permease protein	KAAS	0	0	0
K09689	Transport	ABC-2.CPSE.A; capsular polysaccharide transport system ATP-binding protein [EC:3.6.3.38]	KAAS	0	0	0
K10107	Transport	ABC-2.CPSE.P1; capsular polysaccharide transport system permease protein	KAAS	0	0	0
		Teichoic acid
K09692	Transport	tagG; teichoic acid transport system permease protein	KAAS	0	0	0
K09693	Transport	tagH; teichoic acid transport system ATP-binding protein [EC:3.6.3.40]	KAAS	0	0	0
		Lipooligosaccharide
K09694	Transport	nodJ; lipooligosaccharide transport system permease protein	KAAS	0	0	0
K09695	Transport	nodI; lipooligosaccharide transport system ATP-binding protein	KAAS	0	0	0
		Lipoprotein release
K09808	Transport	lolC_E; lipoprotein-releasing system permease protein	KAAS	0	1	0
K09810	Transport	lolD; lipoprotein-releasing system ATP-binding protein [EC:3.6.3.-]	KAAS	2	1	0
Other transporters
		Urea
K11959	Transport	urtA; urea transport system substrate-binding protein	KAAS	1	0	0
K11960	Transport	urtB; urea transport system permease protein	KAAS	0	0	0
K11961	Transport	urtC; urea transport system permease protein	KAAS	0	0	0
K11962	Transport	urtD; urea transport system ATP-binding protein	KAAS	1	0	0
K11963	Transport	urtE; urea transport system ATP-binding protein	KAAS	1	0	0
		Osmoprotectant
K05845	Transport	opuC; osmoprotectant transport system substrate-binding protein	KAAS	0	0	0
K05846	Transport	opuBD; osmoprotectant transport system permease protein	KAAS	0	0	0
K05847	Transport	opuA; osmoprotectant transport system ATP-binding protein	KAAS	0	0	0
		Sodium
K09696	Transport	natB; sodium transport system permease protein	KAAS	0	0	0
K09697	Transport	natA; sodium transport system ATP-binding protein [EC:3.6.3.7]	KAAS	1	0	0
		Cell divison
K09811	Transport	ftsX; cell division transport system permease protein	KAAS	0	1	0
K09812	Transport	ftsE; cell division transport system ATP-binding protein	KAAS	2	0	0
		Al-2
K10555	Transport	lsrB; AI-2 transport system substrate-binding protein	KAAS	0	0	0
K10556	Transport	lsrC; AI-2 transport system permease protein	KAAS	0	0	0
K10557	Transport	lsrD; AI-2 transport system permease protein	KAAS	0	0	0
K10558	Transport	lsrA, ego; AI-2 transport system ATP-binding protein	KAAS	0	0	0
		Glutathione
K13889	Transport	gsiB; glutathione transport system substrate-binding protein	KAAS	1	0	1
K13891	Transport	gsiD; glutathione transport system permease protein	KAAS	1	0	0
K13892	Transport	gsiA; glutathione transport system ATP-binding protein	KAAS	0	0	0
		Microcin C
K13893	Transport	yejA; microcin C transport system substrate-binding protein	KAAS	0	0	0
K13894	Transport	yejB; microcin C transport system permease protein	KAAS	0	0	0
K13895	Transport	yejE; microcin C transport system permease protein	KAAS	0	0	0
K13896	Transport	yejF; microcin C transport system ATP-binding protein	KAAS	0	0	0
		Ecf
K16785	Transport	ecfT; energy-coupling factor transport system permease protein	KAAS	1	0	2
K16786	Transport	ecfA1; energy-coupling factor transport system ATP-binding protein [EC:3.6.3.-]	KAAS	0	0	0
K16787	Transport	ecfA2; energy-coupling factor transport system ATP-binding protein [EC:3.6.3.-]	KAAS	0	0	0
K03523	Transport	bioY; biotin transport system substrate-specific component	KAAS	0	0	0
K16924	Transport	mtsT; energy-coupling factor transport system substrate-specific component	KAAS	0	0	0
K16925	Transport	ykoE; energy-coupling factor transport system substrate-specific component	KAAS	0	0	0
K16927	Transport	cbrT; energy-coupling factor transport system substrate-specific component	KAAS	0	0	0
K16928	Transport	mtaT; energy-coupling factor transport system substrate-specific component
K16929	Transport	K16929; energy-coupling factor transport system substrate-specific component	KAAS	0	0	0
		Fluoroquinolone
K16905	Transport	K16905; fluoroquinolone transport system permease protein	KAAS	0	0	0
K16906	Transport	K16906; fluoroquinolone transport system permease protein	KAAS	0	0	0
K16907	Transport	K16907; fluoroquinolone transport system ATP-binding protein [EC:3.6.3.-]	KAAS	0	0	0
		Acetoin
K16918	Transport	ytrF; acetoin utilization transport system permease protein	KAAS	0	0	0
K16921	Transport	ytrB; acetoin utilization transport system ATP-binding protein	KAAS	0	0	0
		Multidrug
K18889	Transport	mdlA, smdA; ATP-binding cassette, subfamily B, multidrug efflux pump	KAAS	0	1	0
K18890	Transport	mdlB, smdB; ATP-binding cassette, subfamily B, multidrug efflux pump	KAAS	1	1	0
K18893	Transport	vcaM; ATP-binding cassette, subfamily B, multidrug efflux pump	KAAS
		Cu-processing
K19340	Transport	nosF; Cu-processing system ATP-binding protein	KAAS	0	0	0
K19341	Transport	nosY; Cu-processing system permease protein	KAAS	0	0	0
		PTS
K02763	Transport	PTS-Dgl-EIIA, gamP; PTS system, D-glucosamine-specific IIA component [EC:2.7.1.-]	KAAS	0	0	0
K02764	Transport	PTS-Dgl-EIIB, gamP; PTS system, D-glucosamine-specific IIB component [EC:2.7.1.-]	KAAS	0	0	0
K02765	Transport	PTS-Dgl-EIIC, gamP; PTS system, D-glucosamine-specific IIC component	KAAS	0	0	0
K02777	Transport	PTS-Glc-EIIA, crr; PTS system, sugar-specific IIA component [EC:2.7.1.-]	KAAS	0	0	0
K02778	Transport	PTS-Glc-EIIB, ptsG; PTS system, glucose-specific IIB component [EC:2.7.1.199]	KAAS	0	0	0
K02779	Transport	PTS-Glc-EIIC, ptsG; PTS system, glucose-specific IIC component	KAAS	0	0	0
K02790	Transport	PTS-MalGlc-EIIB, malX; PTS system, maltose/glucose-specific IIB component [EC:2.7.1.199 2.7.1.208]	KAAS	0	0	0
K02791	Transport	PTS-MalGlc-EIIC, malX; PTS system, maltose/glucose-specific IIC component	KAAS	0	0	0
K02793	Transport	PTS-Man-EIIA, manX; PTS system, mannose-specific IIA component [EC:2.7.1.191]	KAAS	0	0	0
K02794	Transport	PTS-Man-EIIB, manX; PTS system, mannose-specific IIB component [EC:2.7.1.191]	KAAS	0	0	1
K02795	Transport	PTS-Man-EIIC, manY; PTS system, mannose-specific IIC component	KAAS	0	0	0
K02796	Transport	PTS-Man-EIID, manZ; PTS system, mannose-specific IID component	KAAS	1	0	1
K02802	Transport	PTS-Nag-EIIA, nagE; PTS system, N-acetylglucosamine-specific IIA component [EC:2.7.1.193]	KAAS	0	0	0
K02803	Transport	PTS-Nag-EIIB, nagE; PTS system, N-acetylglucosamine-specific IIB component [EC:2.7.1.193]	KAAS	0	0	0
K02804	Transport	PTS-Nag-EIIC, nagE; PTS system, N-acetylglucosamine-specific IIC component	KAAS	0	0	0
Siderophores
K00216	Siderophores	entA; 2,3-dihydro-2,3-dihydroxybenzoate dehydrogenase [EC:1.3.1.28]	KAAS	1	0	0
K01252	Siderophores	entB, dhbB, vibB, mxcF; bifunctional isochorismate lyase / aryl carrier protein [EC:3.3.2.1 6.3.2.14]	KAAS	0	0	0
K02361	Siderophores	entC; isochorismate synthase [EC:5.4.4.2]	KAAS	0	0	0
K02362	Siderophores	entD; enterobactin synthetase component D [EC:6.3.2.14 2.7.8.-]	KAAS	0	0	0
K02363	Siderophores	entE, dhbE, vibE, mxcE; 2,3-dihydroxybenzoate-AMP ligase [EC:6.3.2.14 2.7.7.58]	KAAS	0	0	0
K02364	Siderophores	entF; enterobactin synthetase component F [EC:6.3.2.14]	KAAS	0	0	0
K08225	Siderophores	entS; MFS transporter, ENTS family, enterobactin (siderophore) exporter	KAAS	0	0	0
K03832	Siderophores	tonB; periplasmic protein TonB	KAAS	0	0	0
K03559	Siderophores	exbD; biopolymer transport protein ExbD	KAAS	0	0	1
K03561	Siderophores	exbB; biopolymer transport protein ExbB	KAAS	0	0	1
Secretion systems
		General secretion pathway
K02452	Transport	gspC; general secretion pathway protein C	KAAS	0	0	0
K02453	Transport	gspD; general secretion pathway protein D	KAAS	0	1	0
K02454	Transport	gspE; general secretion pathway protein E	KAAS	0	0	0
K02455	Transport	gspF; general secretion pathway protein F	KAAS	0	0	0
K02456	Transport	gspG; general secretion pathway protein G	KAAS	0	0	0
K02457	Transport	gspH; general secretion pathway protein H	KAAS	0	0	0
K02458	Transport	gspI; general secretion pathway protein I	KAAS	0	0	0
K02459	Transport	gspJ; general secretion pathway protein J	KAAS	0	0	0
K02460	Transport	gspK; general secretion pathway protein K	KAAS	0	1	0
K02461	Transport	gspL; general secretion pathway protein L	KAAS	0	0	0
K02462	Transport	gspM; general secretion pathway protein M	KAAS	0	0	0
		Preprotein secretion pathway
K03070	Transport	secA; preprotein translocase subunit SecA	KAAS	2	1	1
K03071	Transport	secB; preprotein translocase subunit SecB	KAAS	0	0	0
K03072	Transport	secD; preprotein translocase subunit SecD	KAAS	1	1	1
K03073	Transport	secE; preprotein translocase subunit SecE	KAAS	0	0	1
K03074	Transport	secF; preprotein translocase subunit SecF	KAAS	1	1	1
K03075	Transport	secG; preprotein translocase subunit SecG	KAAS	0	1	0
K03076	Transport	secY; preprotein translocase subunit SecY	KAAS	1	0	0
		Sec-independend transport
K03116	Transport	tatA; sec-independent protein translocase protein TatA	KAAS	0	1	0
K03117	Transport	tatB; sec-independent protein translocase protein TatB	KAAS	0	0	0
K03118	Transport	tatC; sec-independent protein translocase protein TatC	KAAS	1	0	0
		Secretion system protein
K11891	Transport	impL, vasK, icmF; type VI secretion system protein ImpL	KAAS	0	0	0
K11892	Transport	impK, ompA, vasF, dotU; type VI secretion system protein ImpK	KAAS	0	0	0
K11903	Transport	K11903, hcp; type VI secretion system secreted protein Hcp	KAAS	0	0	0
K11904	Transport	vgrG; type VI secretion system secreted protein VgrG	KAAS	0	0	0
K11906	Transport	vasD, lip; type VI secretion system protein VasD	KAAS	0	0	0
K11907	Transport	vasG, clpV; type VI secretion system protein VasG	KAAS	0	0	0
K11915	Transport	stp1, pppA; serine/threonine protein phosphatase Stp1 [EC:3.1.3.16]	KAAS	0	0	0
K12257	Transport	secDF; SecD/SecF fusion protein	KAAS	0	0	0
K12340	Transport	tolC; outer membrane protein	KAAS	0	0	1
Anaerobic Vitamin B12 synthetic pathyway
		uroporphyrinogen--cobyrinic acid, a,c-diamide
K02302	Anaerobic Vitamin B12 synthetic	cysG; uroporphyrin-III C-methyltransferase / precorrin-2 dehydrogenase / sirohydrochlorin ferrochelatase [EC:2.1.1.107 1.3.1.76 4.99.1.4]	KAAS	0	1	0
K02303	Anaerobic Vitamin B12 synthetic	cobA; uroporphyrin-III C-methyltransferase [EC:2.1.1.107]	KAAS	0	0	0
K02496	Anaerobic Vitamin B12 synthetic	hemX; uroporphyrin-III C-methyltransferase [EC:2.1.1.107]	KAAS	0	0	0
K02304	Anaerobic Vitamin B12 synthetic	MET8; precorrin-2 dehydrogenase / sirohydrochlorin ferrochelatase [EC:1.3.1.76 4.99.1.4]	KAAS	0	0	0
K02302	Anaerobic Vitamin B12 synthetic	cysG; uroporphyrin-III C-methyltransferase / precorrin-2 dehydrogenase / sirohydrochlorin ferrochelatase [EC:2.1.1.107 1.3.1.76 4.99.1.4]	KAAS	0	1	0
K02190	Anaerobic Vitamin B12 synthetic	cbiK; sirohydrochlorin cobaltochelatase [EC:4.99.1.3]	KAAS	0	0	0
K03795	Anaerobic Vitamin B12 synthetic	cbiX; sirohydrochlorin cobaltochelatase [EC:4.99.1.3]	KAAS	0	0	0
K03394	Anaerobic Vitamin B12 synthetic	cobI-cbiL; precorrin-2/cobalt-factor-2 C20-methyltransferase [EC:2.1.1.130 2.1.1.151]	KAAS	0	1	0
K05934	Anaerobic Vitamin B12 synthetic	cbiH; E2.1.1.131, cobJ, cbiH; precorrin-3B C17-methyltransferase [EC:2.1.1.131]	KAAS	0	1	0
K05936	Anaerobic Vitamin B12 synthetic	cbiF; cobM, cbiF; precorrin-4/cobalt-precorrin-4 C11-methyltransferase [EC:2.1.1.133 2.1.1.271]	KAAS	0	1	1
K02189	Anaerobic Vitamin B12 synthetic	cbiG; cobalt-precorrin 5A hydrolase [EC:3.7.1.12]	KAAS	0	1	0
K13541	Anaerobic Vitamin B12 synthetic	cbiGH-cobJ; cobalt-precorrin 5A hydrolase / precorrin-3B C17-methyltransferase [EC:3.7.1.12 2.1.1.131]	KAAS	0	0	0
K02188	Anaerobic Vitamin B12 synthetic	cbiD; cobalt-precorrin-5B (C1)-methyltransferase [EC:2.1.1.195]	KAAS	0	1	0
K05895	Anaerobic Vitamin B12 synthetic	cobK-cbiJ; precorrin-6A/cobalt-precorrin-6A reductase [EC:1.3.1.54 1.3.1.106]	KAAS	0	0	0
K02191	Anaerobic Vitamin B12 synthetic	cbiT; cobalt-precorrin-6B (C15)-methyltransferase [EC:2.1.1.196]	KAAS	0	0	0
K03399	Anaerobic Vitamin B12 synthetic	cbiE; cobalt-precorrin-7 (C5)-methyltransferase [EC:2.1.1.289]	KAAS	0	0	0
K00595	Anaerobic Vitamin B12 synthetic	cobL-cbiET; precorrin-6B C5,15-methyltransferase / cobalt-precorrin-6B C5,C15-methyltransferase [EC:2.1.1.132 2.1.1.289 2.1.1.196]	KAAS	0	1	0
K06042	Anaerobic Vitamin B12 synthetic	cobH-cbiC; precorrin-8X/cobalt-precorrin-8 methylmutase [EC:5.4.99.61 5.4.99.60]	KAAS	0	1	0
		cobyrinic acid, a,c-diamide--Vitamin B12
K19221	Anaerobic Vitamin B12 synthetic	cobA/ButR; cob(I)alamin adenosyltransferase [EC:2.5.1.17] | (GenBank) cobA/btuR ATP-corrinoid adenosyltransferase (EC 2.5.1.17)	KAAS	0	1	1
K02232	Anaerobic Vitamin B12 synthetic	cobQ, cbiP; adenosylcobyric acid synthase [EC:6.3.5.10]	KAAS	0	1	0
K02227	Anaerobic Vitamin B12 synthetic	cbiB, cobD; adenosylcobinamide-phosphate synthase [EC:6.3.1.10]	KAAS	0	1	0
K19712	Anaerobic Vitamin B12 synthetic	cobY; adenosylcobinamide-phosphate guanylyltransferase [EC:2.7.7.62]	KAAS	0	0	0
K02231	Anaerobic Vitamin B12 synthetic	cobP, cobU; adenosylcobinamide kinase / adenosylcobinamide-phosphate guanylyltransferase [EC:2.7.1.156 2.7.7.62]	KAAS	0	1	0
K09882	Anaerobic Vitamin B12 synthetic	cobS; cobaltochelatase CobS [EC:6.6.1.2]	KAAS	0	0	0
K09883	Anaerobic Vitamin B12 synthetic	cobT; cobaltochelatase CobT [EC:6.6.1.2]	KAAS	0	0	0
K02230	Anaerobic Vitamin B12 synthetic	cobN; cobaltochelatase CobN [EC:6.6.1.2]	KAAS	0	0	0
Light sensory (proton -- rhodopsin)
K00909	Light sensory	GRK1_7; rhodopsin kinase [EC:2.7.11.14]	KAAS	0	0	0
K04250	Light sensory	RHO, OPN2; rhodopsin	KAAS	0	0	0
K04641	Light sensory	bop; bacteriorhodopsin	KAAS	0	0	0
K04642	Light sensory	hop; halorhodopsin	KAAS	0	0	0
K04643	Light sensory	sop; sensory rhodopsin	KAAS	0	0	0
K13758	Light sensory	PDE6D; retinal rod rhodopsin-sensitive cGMP 3',5'-cyclic phosphodiesterase subunit delta	KAAS	0	0	0
K13759	Light sensory	PDE6G; retinal rod rhodopsin-sensitive cGMP 3',5'-cyclic phosphodiesterase subunit gamma	KAAS	0	0	0
K13760	Light sensory	PDE6H; retinal cone rhodopsin-sensitive cGMP 3',5'-cyclic phosphodiesterase subunit gamma	KAAS	0	0	0
K23306	Light sensory	brz; bacteriorhodopsin-regulating zinc finger protein	KAAS	0	0	0
PF00001	Light sensory	7tm_1; Rhodopsin-like receptors	Pfam	0	0	0
PF01036	Light sensory	Bac_rhodopsin; Bacterial rhodopsins	Pfam	0	0	0
PF10413	Light sensory	Rhodopsin_N; Amino terminal of the G-protein receptor rhodopsin	Pfam	0	0	0
PF07100	Light sensory	ASRT; Anabaena sensory rhodopsin transducer	Pfam	0	0	0
PF17909	Light sensory	Htr2; Htr2 transmembrane domain	Pfam	0	0	0
PF10192	Light sensory	GpcrRhopsn4; Rhodopsin-like GPCR transmembrane domain	Pfam	0	0	0
PF18761	Light sensory	Heliorhodopsin; Heliorhodopsin	Pfam	1	0	0
Bacteriochlorophyll synthesis
		Protoporphyrin IX → Mg-protoporphyrin IX
K03404	Bacteriochlorophyll synthesis	chlD, bchD; magnesium chelatase subunit D [EC:6.6.1.1]	KAAS	0	0	0
K13580	Bacteriochlorophyll synthesis	K13580; magnesium chelatase subunit ChlD-like protein	KAAS	0	0	0
K03403	Bacteriochlorophyll synthesis	chlH, bchH; magnesium chelatase subunit H [EC:6.6.1.1]	KAAS	0	0	0
K03405	Bacteriochlorophyll synthesis	chlI, bchI; magnesium chelatase subunit I [EC:6.6.1.1]	KAAS	1	0	1
K06049	Bacteriochlorophyll synthesis	bchO; magnesium chelatase accessory protein	KAAS	0	0	0
K07391	Bacteriochlorophyll synthesis	comM; magnesium chelatase family protein	KAAS	1	0	1
K22013	Bacteriochlorophyll synthesis	SGR, SGRL; magnesium dechelatase [EC:4.99.1.10]	KAAS	0	0	0
K04037	Bacteriochlorophyll synthesis	chlL; light-independent protochlorophyllide reductase subunit L [EC:1.3.7.7]	KAAS	0	0	0
K04038	Bacteriochlorophyll synthesis	chlN; light-independent protochlorophyllide reductase subunit N [EC:1.3.7.7]	KAAS	0	0	0
K04039	Bacteriochlorophyll synthesis	chlB; light-independent protochlorophyllide reductase subunit B [EC:1.3.7.7]	KAAS	0	0	0
PF02514	Bacteriochlorophyll synthesis	CobN-Mg_chel; CobN/Magnesium Chelatase	Pfam	0	0	0
PF01078	Bacteriochlorophyll synthesis	Mg_chelatase; Magnesium chelatase, subunit ChlI	Pfam	4	0	4
PF13335	Bacteriochlorophyll synthesis	Mg_chelatase_C; Magnesium chelatase, subunit ChlI C-terminal	Pfam	1	0	2
PF05419	Bacteriochlorophyll synthesis	GUN4; GUN4-like	Pfam	0	0	0
		Mg-protoporphyrin IX → Mg-protoporphyrin IX monomethyl ester
K03428	Bacteriochlorophyll synthesis	bchM, chlM; magnesium-protoporphyrin O-methyltransferase [EC:2.1.1.11]	KAAS	0	0	0
		Mg-protoporphyrin IX monomethyl ester → Divinyl-protochlorophylide
K04034	Bacteriochlorophyll synthesis	bchE; anaerobic magnesium-protoporphyrin IX monomethyl ester cyclase [EC:1.21.98.3]	KAAS	1	0	0
K04035	Bacteriochlorophyll synthesis	E1.14.13.81, acsF, chlE; magnesium-protoporphyrin IX monomethyl ester (oxidative) cyclase [EC:1.14.13.81]	KAAS	0	0	0
		Divinyl-protochlorophylide → protochlorophylide
K19073	Bacteriochlorophyll synthesis	DVR; divinyl chlorophyllide a 8-vinyl-reductase [EC:1.3.1.75]	KAAS	0	0	0
K04036	Bacteriochlorophyll synthesis	bchJ; divinyl protochlorophyllide a 8-vinyl-reductase [EC:1.-.-.-]	KAAS	0	0	0
K21231	Bacteriochlorophyll synthesis	bciB; 3,8-divinyl protochlorophyllide a 8-vinyl-reductase (ferredoxin) [EC:1.3.7.13]	KAAS	0	0	0
		protochlorophylide → Chlorophylide a
K00218	Bacteriochlorophyll synthesis	por; protochlorophyllide reductase [EC:1.3.1.33]	KAAS	0	0	0
		Chlorophylide a → Bacteriochlorophyll a
K04040	Bacteriochlorophyll synthesis	chlG, bchG; chlorophyll/bacteriochlorophyll a synthase [EC:2.5.1.62 2.5.1.133]	KAAS	0	0	0
Redox reactions
		NAD+ ↔ NADH
K00260	Redox reactions	gudB, rocG; glutamate dehydrogenase [EC:1.4.1.2]	KAAS	0	0	0
K00261	Redox reactions	GLUD1_2, gdhA; glutamate dehydrogenase (NAD(P)+) [EC:1.4.1.3]	KAAS	1	0	0
K00262	Redox reactions	E1.4.1.4, gdhA; glutamate dehydrogenase (NADP+) [EC:1.4.1.4]	KAAS	0	1	0
K15371	Redox reactions	GDH2; glutamate dehydrogenase [EC:1.4.1.2]	KAAS	0	0	1
		NAD+ → NADP+
K00858	Redox reactions	ppnK, NADK; NAD+ kinase [EC:2.7.1.23]	KAAS	1	1	0
		NADP+ → NADPH
K00384	Redox reactions	trxB, TRR; thioredoxin reductase (NADPH) [EC:1.8.1.9]	KAAS	2	1	2
K22182	Redox reactions	thioredoxin reductase (NADPH) [EC:1.8.1.9] | (RefSeq) TXNRD1, GRIM-12, TR, TR1, TRXR1, TXNR; thioredoxin reductase 1	KAAS	0	0	0
		Nicotinamide mononucleotide + ATP → NAD+
K06211	Redox reactions	nadR; HTH-type transcriptional regulator, transcriptional repressor of NAD biosynthesis genes [EC:2.7.7.1 2.7.1.22]	KAAS	0	0	0
Oxidative stress resistance
		Catalase
K03781	Oxidative stress resistance	katE, CAT, catB, srpA; catalase [EC:1.11.1.6]	KAAS	0	0	0
K03782	Oxidative stress resistance	katG; catalase-peroxidase [EC:1.11.1.21]	KAAS	1	0	1
K07217	Oxidative stress resistance	K07217; Mn-containing catalase	KAAS	0	0	0
K19885	Oxidative stress resistance	rebD; dichlorochromopyrrolate synthase / catalase [EC:1.21.98.2 1.11.1.6]	KAAS	0	0	0
		Glutaredoxin
K00537	Oxidative stress resistance	arsC; arsenate reductase (glutaredoxin) [EC:1.20.4.1]	KAAS	0	0	0
K03674	Oxidative stress resistance	grxA; glutaredoxin 1	KAAS	0	0	0
K03675	Oxidative stress resistance	grxB; glutaredoxin 2	KAAS	0	0	0
K03676	Oxidative stress resistance	grxC, GLRX, GLRX2; glutaredoxin 3	KAAS	0	0	2
K06191	Oxidative stress resistance	nrdH; glutaredoxin-like protein NrdH	KAAS	0	0	0
		Bacterioferritin
K02192	Oxidative stress resistance	bfd; bacterioferritin-associated ferredoxin	KAAS	0	0	0
K03594	Oxidative stress resistance	bfr; bacterioferritin [EC:1.16.3.1]	KAAS	1	0	0
K22336	Oxidative stress resistance	bfrB; bacterioferritin B [EC:1.16.3.1]	KAAS
		Thioredoxin peroxidase
K03564	Oxidative stress resistance	thioredoxin-dependent peroxiredoxin [EC:1.11.1.24]	KAAS	2	1	1
K23856	Oxidative stress resistance	peroxiredoxin [EC:1.11.1.24] | (RefSeq) Thiol peroxidase that functions as a hydroperoxide receptor	KAAS	0	0	0
K11065	Oxidative stress resistance	thioredoxin-dependent peroxiredoxin [EC:1.11.1.24] | tpx; probable thiol peroxidase	KAAS	1	0	1
K03386	Oxidative stress resistance	peroxiredoxin 2/4 [EC:1.11.1.24] | (RefSeq) Jafrac2; thioredoxin peroxidase 2, isoform C	KAAS	0	0	0
K20011	Oxidative stress resistance	peroxiredoxin 3 [EC:1.11.1.24 1.11.1.25] | (RefSeq) Tpx-3; thioredoxin peroxidase 3 isoform 2	KAAS	0	0	0
		c-Cyt peroxidase
K00428	Oxidative stress resistance	E1.11.1.5; cytochrome c peroxidase [EC:1.11.1.5]	KAAS	2	0	0
K11185	Oxidative stress resistance	TRYP; cytosolic tryparedoxin peroxidase, trypanosomatid typical 2-Cys peroxiredoxin [EC:1.11.1.-]	KAAS	0	0	0
		Superoxide dismutase
K00518	Oxidative stress resistance	sodN; nickel superoxide dismutase [EC:1.15.1.1]	KAAS	0	0	0
K04564	Oxidative stress resistance	SOD2; superoxide dismutase, Fe-Mn family [EC:1.15.1.1]	KAAS	0	0	0
K04565	Oxidative stress resistance	SOD1; superoxide dismutase, Cu-Zn family [EC:1.15.1.1]	KAAS	0	0	0
K04569	Oxidative stress resistance	CCS; copper chaperone for superoxide dismutase	KAAS	0	0	0
K16627	Oxidative stress resistance	SOD3; superoxide dismutase, Cu-Zn family [EC:1.15.1.1]	KAAS	0	0	0
PF09055	Oxidative stress resistance	Sod_Ni; Nickel-containing superoxide dismutase	Pfam	1
PF00080	Oxidative stress resistance	Sod_Cu; Copper/zinc superoxide dismutase (SODC)	Pfam	0	0	0
PF00081	Oxidative stress resistance	Sod_Fe_N; Iron/manganese superoxide dismutases, alpha-hairpin domain	Pfam	0	0	0
PF02777	Oxidative stress resistance	Sod_Fe_C; Iron/manganese superoxide dismutases, C-terminal domain	Pfam	0	0	0
		Glutathione peroxidase
K00432	Oxidative stress resistance	gpx, btuE, bsaA; glutathione peroxidase [EC:1.11.1.9]	KAAS	0	0	0
K05361	Oxidative stress resistance	GPX4; phospholipid-hydroperoxide glutathione peroxidase [EC:1.11.1.12]	KAAS	0	0	0
K11207	Oxidative stress resistance	TDPX; glutathione peroxidase-type tryparedoxin peroxidase [EC:1.11.1.-]	KAAS	0	0	0
K23075	Oxidative stress resistance	garA; glutathione amide-dependent peroxidase [EC:1.11.1.17]	KAAS	0	0	0
PF00255	Oxidative stress resistance	GSHPx; Glutathione peroxidase	Pfam	0	0	0
Salt stress tolerant genes
K03781	Salt stress tolerant genes	katE, CAT, catB, srpA; catalase [EC:1.11.1.6]	KAAS	0	0	0
K00760	Salt stress tolerant genes	hprT, hpt, HPRT1; hypoxanthine phosphoribosyltransferase [EC:2.4.2.8]	KAAS	2	2	0
K14683	Salt stress tolerant genes	solute carrier family 34 (sodium-dependent phosphate cotransporter) | (RefSeq) SLC34A2, NAPI-3B, NAPI-IIb, NPTIIb, PULAM; solute carrier family 34 member 2	KAAS	0	0	0
K17755	Salt stress tolerant genes	codA; choline oxidase [EC:1.1.3.17]	KAAS	0	0	0
K05845	Salt stress tolerant genes	opuC; osmoprotectant transport system substrate-binding protein	KAAS	0	0	0
K05846	Salt stress tolerant genes	opuBD; osmoprotectant transport system permease protein	KAAS	0	0	0
K05847	Salt stress tolerant genes	opuA; osmoprotectant transport system ATP-binding protein [EC:7.6.2.9]	KAAS	0	0	0
K01843	Salt stress tolerant genes	lysine 2,3-aminomutase [EC:5.4.3.2] | ablA; lysine-2,3-aminomutase	KAAS	1	1	0
K00697	Salt stress tolerant genes	otsA; trehalose 6-phosphate synthase [EC:2.4.1.15 2.4.1.347]	KAAS	0	0	0
K01087	Salt stress tolerant genes	otsB; trehalose 6-phosphate phosphatase [EC:3.1.3.12]	KAAS	0	0	0
K05947	Salt stress tolerant genes	mannosyl-3-phosphoglycerate synthase [EC:2.4.1.217] | (GenBank) mpgs; mannosyl-3-phosphoglycerate synthase	KAAS	0	0	0
K07026	Salt stress tolerant genes	mannosyl-3-phosphoglycerate phosphatase [EC:3.1.3.70] | (GenBank) mpgP; mannosyl-3-phosphoglycerate phosphatase, putative	KAAS	0	0	0
K01194	Salt stress tolerant genes	TREH, treA, treF; alpha,alpha-trehalase [EC:3.2.1.28]	KAAS	0	0	0
K06044	Salt stress tolerant genes	treY, glgY; (1->4)-alpha-D-glucan 1-alpha-D-glucosylmutase [EC:5.4.99.15]	KAAS	0	1	0
K01236	Salt stress tolerant genes	treZ, glgZ; maltooligosyltrehalose trehalohydrolase [EC:3.2.1.141]	KAAS	0	1	0
K00147	Salt stress tolerant genes	proA; glutamate-5-semialdehyde dehydrogenase [EC:1.2.1.41]	KAAS	1	1	1
K01505	Salt stress tolerant genes	1-aminocyclopropane-1-carboxylate deaminase [EC:3.5.99.7] | (GenBank) acdS; 1-aminocyclopropane-1-carboxylate deaminase	KAAS	0	0	0
K24071	Salt stress tolerant genes	gsmt-sdmt; glycine/sarcosine/dimethylglycine N-methyltransferase [EC:2.1.1.156 2.1.1.157]	KAAS	0	0	0
K18897	Salt stress tolerant genes	sdmt; sarcosine/dimethylglycine N-methyltransferase [EC:2.1.1.157]	KAAS	0	0	0
K00009	Salt stress tolerant genes	mtlD; mannitol-1-phosphate 5-dehydrogenase [EC:1.1.1.17]	KAAS	1	0	0
K21430	Salt stress tolerant genes	aldose sugar dehydrogenase [EC:1.1.5.-] | (GenBank) glucose/Sorbosone dehydrogenase	KAAS	0	0	0
K00034	Salt stress tolerant genes	gdh; glucose 1-dehydrogenase [EC:1.1.1.47]	KAAS	1	0	0
K00036	Salt stress tolerant genes	G6PD, zwf; glucose-6-phosphate 1-dehydrogenase [EC:1.1.1.49 1.1.1.363]	KAAS	1	1	0
K00115	Salt stress tolerant genes	GLD; glucose 1-dehydrogenase (FAD, quinone) [EC:1.1.5.9]	KAAS	0	0	0
K00117	Salt stress tolerant genes	gcd; quinoprotein glucose dehydrogenase [EC:1.1.5.2]	KAAS	0	0	0
K18124	Salt stress tolerant genes	gdh2, gdhA; glucose/galactose 1-dehydrogenase (NADP+) [EC:1.1.1.360]	KAAS	0	0	0
K18652	Salt stress tolerant genes	ntdC; glucose-6-phosphate 3-dehydrogenase [EC:1.1.1.361]	KAAS	1	0	0
K19243	Salt stress tolerant genes	azf; NAD+ dependent glucose-6-phosphate dehydrogenase [EC:1.1.1.388]	KAAS	0	0	0
K19813	Salt stress tolerant genes	gdh; glucose dehydrogenase [EC:1.1.5.9]	KAAS	0	0	0
K22969	Salt stress tolerant genes	gdh; glucose 1-dehydrogenase [EC:1.1.1.47]	KAAS	0	0	0
PF07995	Salt stress tolerant genes	GSDH; Glucose / Sorbosone dehydrogenase	Pfam	3	0	1
K00826	Salt stress tolerant genes	E2.6.1.42, ilvE; branched-chain amino acid aminotransferase [EC:2.6.1.42]	KAAS	2	1	1
K01995	Salt stress tolerant genes	livG; branched-chain amino acid transport system ATP-binding protein	KAAS	3	0	1
K01996	Salt stress tolerant genes	livF; branched-chain amino acid transport system ATP-binding protein	KAAS	2	1	2
K01997	Salt stress tolerant genes	livH; branched-chain amino acid transport system permease protein	KAAS	2	1	3
K01998	Salt stress tolerant genes	livM; branched-chain amino acid transport system permease protein	KAAS	1	1	2
K01999	Salt stress tolerant genes	livK; branched-chain amino acid transport system substrate-binding protein	KAAS	1	1	2
K03311	Salt stress tolerant genes	TC.LIVCS; branched-chain amino acid:cation transporter, LIVCS family	KAAS	0	0	0
PF02653	Salt stress tolerant genes	BPD_transp_2; Branched-chain amino acid transport system / permease component	Pfam	17	2	7
PF05525	Salt stress tolerant genes	Branch_AA_trans; Branched-chain amino acid transport protein	Pfam	0	0	0
PF05437	Salt stress tolerant genes	AzlD; Branched-chain amino acid transport protein (AzlD)	Pfam	0	0	0
PF12399	Salt stress tolerant genes	BCA_ABC_TP_C; Branched-chain amino acid ATP-binding cassette transporter	Pfam	5	2	1
PF00005	Salt stress tolerant genes	ABC_tran; ABC transporter	Pfam	210	33	25
PF00664	Salt stress tolerant genes	ABC_membrane; ABC transporter transmembrane region	Pfam	35	4	1
PF01061	Salt stress tolerant genes	ABC2_membrane; ABC-2 type transporter	Pfam	8	1	3
PF02608	Salt stress tolerant genes	Bmp; ABC transporter substrate-binding protein PnrA-like	Pfam	3	0	0
K06718	Salt stress tolerant genes	ectA; L-2,4-diaminobutyric acid acetyltransferase [EC:2.3.1.178]	KAAS	0	0	0
K00836	Salt stress tolerant genes	ectB, dat; diaminobutyrate-2-oxoglutarate transaminase [EC:2.6.1.76]	KAAS	0	0	0
K06720	Salt stress tolerant genes	ectC; L-ectoine synthase [EC:4.2.1.108]	KAAS	0	0	0
K00108	Salt stress tolerant genes	betA, CHDH; choline dehydrogenase [EC:1.1.99.1]	KAAS	0	0	0
K00130	Salt stress tolerant genes	betB, gbsA; betaine-aldehyde dehydrogenase [EC:1.2.1.8]	KAAS	0	0	0
K02167	Salt stress tolerant genes	betI; TetR/AcrR family transcriptional regulator, transcriptional repressor of bet genes	KAAS	0	0	0
K03451	Salt stress tolerant genes	TC.BCT; betaine/carnitine transporter, BCCT family	KAAS	0	0	0
K04062	Salt stress tolerant genes	osmB; osmotically inducible lipoprotein OsmB	KAAS	0	0	0
K02000	Salt stress tolerant genes	proV; glycine betaine/proline transport system ATP-binding protein [EC:7.6.2.9]	KAAS	0	0	0
K02001	Salt stress tolerant genes	proW; glycine betaine/proline transport system permease protein	KAAS	0	0	0
K02002	Salt stress tolerant genes	proX; glycine betaine/proline transport system substrate-binding protein	KAAS	0	0	0
K00479	Salt stress tolerant genes	gbcA; glycine betaine catabolism A	KAAS	0	0	0
K02168	Salt stress tolerant genes	betT, betS; choline/glycine/proline betaine transport protein	KAAS	0	0	0
K05020	Salt stress tolerant genes	opuD, betL; glycine betaine transporter	KAAS	0	0	0
K10670	Salt stress tolerant genes	grdA; glycine/sarcosine/betaine reductase complex component A [EC:1.21.4.2 1.21.4.3 1.21.4.4]	KAAS	0	0	0
K21576	Salt stress tolerant genes	grdD; glycine/sarcosine/betaine reductase complex component C subunit alpha [EC:1.21.4.2 1.21.4.3 1.21.4.4]	KAAS	0	0	0
K21577	Salt stress tolerant genes	grdC; glycine/sarcosine/betaine reductase complex component C subunit beta [EC:1.21.4.2 1.21.4.3 1.21.4.4]	KAAS	0	0	0
K21826	Salt stress tolerant genes	gbdR; AraC family transcriptional regulator, glycine betaine-responsive activator	KAAS	0	0	0
K21832	Salt stress tolerant genes	gbcB; glycine betaine catabolism B	KAAS	0	0	0
K22109	Salt stress tolerant genes	gbsR; HTH-type transcriptional regulator, glycine betaine synthesis regulator	KAAS	0	0	0
PF04069	Salt stress tolerant genes	OpuAC; Substrate binding domain of ABC-type glycine betaine transport system	Pfam	0	0	0
PF07355	Salt stress tolerant genes	GRDB; Glycine/sarcosine/betaine reductase selenoprotein B (GRDB)	Pfam	2	0	1
PF09338	Salt stress tolerant genes	Gly_reductase; Glycine/sarcosine/betaine reductase component B subunits	Pfam	0	0	0
PF13977	Salt stress tolerant genes	TetR_C_6; BetI-type transcriptional repressor, C-terminal	Pfam	2	0	0
PF16859	Salt stress tolerant genes	TetR_C_11; Tetracyclin repressor-like, C-terminal domain	Pfam	0	1	0
